# Supplementary material for: Splicing is an alternate oncogenic pathway activation mechanism in glioma
Source: Nat Commun. 2022 Jan 31;13:588. doi: 10.1038/s41467-022-28253-4 (PMC8803922; doi:10.1038/s41467-022-28253-4)
Supplement: Supplementary file 3 — Supplementary Data 1 [file 41467_2022_28253_MOESM3_ESM.xlsx]

## Sheet: Sheet1
Sample	DNASeq	Platform	RNASeq	Tumour location	Sex
DIPG06T	Yes	WGS	Yes	pons	M
DIPG08T	Yes	WGS	Yes	pons	F
DIPG100T	Yes	Proton	Yes	pons	M
DIPG103T	Yes	Illumina	Yes	pons	M
DIPG105T	Yes	Proton	Yes	pons	M
DIPG107T	Yes	Proton	Yes	pons	-
DIPG109T	Yes	Illumina	Yes	pons	F
DIPG110T	Yes	Illumina	Yes	pons	F
DIPG14BT	Yes	WGS	Yes	pons	F
DIPG18T	Yes	WGS	Yes	pons	M
DIPG25T	Yes	WGS	Yes	pons	F
DIPG26T	Yes	WGS	Yes	pons	F
DIPG27T	Yes	WGS	Yes	pons	M
DIPG28T	Yes	WGS	Yes	pons	M
DIPG29T	Yes	WGS	Yes	pons	F
DIPG30T	Yes	WGS	Yes	pons	M
DIPG57T	Yes	WGS	Yes	pons	F
DIPG58T	Yes	WGS	Yes	pons	F
DIPG60T	Yes	WGS	Yes	pons	M
DIPG61T	Yes	WGS	Yes	pons	M
DIPG61T_Pons	Yes	WGS	Yes	pons	M
DIPG62T	Yes	WGS	Yes	pons	M
DIPG63T	Yes	Proton	Yes	pons	F
DIPG66T	Yes	Proton	Yes	pons	M
DIPG67T	Yes	Proton	Yes	pons	M
DIPG71T	Yes	Proton	Yes	pons	F
DIPG88T	Yes	Proton	Yes	pons	F
DIPG89T	Yes	Proton	Yes	pons	M
DIPG92T	Yes	Proton	Yes	pons	F
DIPG93T	Yes	Proton	Yes	pons	M
DIPG95T	Yes	Proton	Yes	pons	M
DIPG96T	Yes	Proton	Yes	pons	M
DIPG97T	Yes	Proton	Yes	pons	-
DIPG98T	Yes	Proton	Yes	pons	M
DIPG99T	Yes	Proton	Yes	pons	M
HGA013aT	Yes	Proton	Yes	hemisphere	F
HGA013bT	Yes	Proton	Yes	hemisphere	F
HGA016cT	Yes	Proton	Yes	hemisphere	F
HGA018T	Yes	Proton	Yes	hemisphere	M
HGA025T	Yes	Proton	Yes	hemisphere	F
HGA057T	Yes	Proton	Yes	hemisphere	-
HGA077T	Yes	Proton	Yes	hemisphere	-
HGA083T	Yes	Proton	Yes	hemisphere	-
HGA084T	Yes	Proton	Yes	hemisphere	-
HGA111T	Yes	Proton	Yes	hemisphere	-
HGA113T	Yes	Proton	Yes	hemisphere	-
HGA114T	Yes	Proton	Yes	hemisphere	-
HGA115T	Yes	Proton	Yes	hemisphere	-
HGA116T	Yes	Proton	Yes	hemisphere	-
DIPG112T	Yes	Illumina	Yes	pons	-
DIPG119T	Yes	Illumina	Yes	pons	F
DIPGm	-	NA	Yes	pons	-
DIPG108T_2	-	NA	Yes	pons	F
DIPG114T	-	NA	Yes	pons	F
DIPG122T	-	NA	Yes	pons	F
DIPG126T	-	NA	Yes	pons	F
DIPG52T	-	NA	Yes	pons	M
HGA126	-	NA	Yes	hemisphere	-
HGA127	-	NA	Yes	hemisphere	-
HGA136	-	NA	Yes	hemisphere	-
HGA137	-	NA	Yes	hemisphere	-
HGA139	-	NA	Yes	hemisphere	-
HGA143	-	NA	Yes	hemisphere	-
HGA149	-	NA	Yes	hemisphere	-
HGA152	-	NA	Yes	hemisphere	-
DIPG01T	Yes	WGS	-	pons	F
DIPG03T	Yes	WGS	-	pons	M
DIPG04T	Yes	WGS	-	pons	M
DIPG07T	Yes	WGS	-	pons	M
DIPG09T	Yes	Solid	-	pons	M
DIPG101T	Yes	Proton	-	pons	F
DIPG102T	Yes	Proton	-	pons	M
DIPG104T	Yes	Illumina	-	pons	F
DIPG106T	Yes	Proton	-	pons	F
DIPG111T	Yes	Illumina	-	pons	F
DIPG19T	Yes	WGS	-	pons	F
DIPG39T	Yes	Solid	-	pons	F
DIPG41T	Yes	Solid	-	pons	F
DIPG46T	Yes	Solid	-	pons	M
DIPG48T	Yes	Solid	-	pons	M
DIPG49T	Yes	Solid	-	pons	F
DIPG50T	Yes	Solid	-	pons	F
DIPG51T	Yes	Solid	-	pons	F
DIPG55T	Yes	Solid	-	pons	F
DIPG56T	Yes	Solid	-	pons	M
DIPG64T	Yes	Proton	-	pons	F
DIPG65T	Yes	Proton	-	pons	M
DIPG78T	Yes	Proton	-	pons	F
DIPG79T	Yes	Proton	-	pons	M
DIPG82T	Yes	Proton	-	pons	F
DIPG85T	Yes	Proton	-	pons	F
DIPG86T	Yes	Proton	-	pons	M
DIPG87T	Yes	Proton	-	pons	M
DIPG90T	Yes	Proton	-	pons	M
DIPG91T	Yes	Proton	-	pons	F
DIPG94T	Yes	Proton	-	pons	F
HGA014bT	Yes	Proton	-	hemisphere	M
HGA015T	Yes	Proton	-	hemisphere	F
HGA022aT	Yes	Proton	-	hemisphere	F
HGA055bT	Yes	Proton	-	hemisphere	-
HGA056T	Yes	Proton	-	hemisphere	-
HGA08aT	Yes	Proton	-	hemisphere	M
HGA09aT	Yes	Proton	-	hemisphere	F
HGA112T	Yes	Proton	-	hemisphere	-
HGA117T	Yes	Proton	-	hemisphere	-
HGA118T	Yes	Proton	-	hemisphere	-
