# Supplementary material for: Splicing is an alternate oncogenic pathway activation mechanism in glioma
Source: Nat Commun. 2022 Jan 31;13:588. doi: 10.1038/s41467-022-28253-4 (PMC8803922; doi:10.1038/s41467-022-28253-4)
Supplement: Supplementary file 4 — Supplementary Data 2 [file 41467_2022_28253_MOESM4_ESM.xlsx]

## Sheet: RAS MAPK core genes
ALK
ARAF
BRAF
EGFR
ERBB2
ERBB3
ERBB4
FGFR1
FGFR2
FGFR3
FGFR4
HRAS
KIT
KRAS
MAP2K1
MAP2K2
MAPK1
MAPK3
MET
NF1
NRAS
NTRK1
NTRK2
NTRK3
PDGFRA
PDGFRB
PTPN11
RAF1
RASA1
SOS1

## Sheet: HUGO spliceosome
All	E	A	B	Bact	C	P
CASC3	DDX39B	CCAR1	AQR	AQR	AQR	AQR
CD2BP2	RNU1-1	CHERP	BCAS2	BCAS2	BCAS2	BCAS2
CWC25	SF1	DDX46	BUD31	BUD31	BUD31	BUD13
ESS2	SNRNP70	DHX15	CD2BP2	CCDC12	CACTIN	BUD31
LSM1	SNRPA	HNRNPA1	CDC5L	CDC40	CASC3	C9orf78
LSM10	SNRPB	HNRNPAB	CRNKL1	CDC5L	CCDC12	CACTIN
LSM11	SNRPC	PHF5A	CTNNBL1	CRNKL1	CDC40	CCDC12
LSM12	SNRPD1	PRPF40A	CWC15	CTNNBL1	CDC5L	CDC40
LSM14A	SNRPD2	PUF60	DDX23	CWC15	CDK10	CDC5L
LSM14B	SNRPD3	RBM10	DHX15	CWC22	CRNKL1	CDK10
MAGOHB	SNRPE	RBM17	EFTUD2	CWC25	CTNNBL1	CRNKL1
NAA38	SNRPF	RBM25	IK	CWC27	CWC15	CTNNBL1
PPIL2	SNRPG	RBM5	ISY1	DHX16	CWC22	CWC15
PRCC	SNRPN	RNU1-1	LSM1	EFTUD2	CWC27	CWC22
SNU13	U2AF1	RNU2-1	LSM10	EIF4A3	CXorf56	CWC27
RNU11	U2AF2	SF1	LSM11	GPATCH1	DDX41	CXorf56
AQR		SF3A1	LSM12	GPKOW	DHX16	DDX41
BCAS2		SF3A2	LSM14A	ISY1	DHX35	DHX16
BUD13		SF3A3	LSM14B	PHF5A	DHX8	DHX8
BUD31		SF3B1	LSM2	PLRG1	EFTUD2	EFTUD2
C9orf78		SF3B2	LSM3	PPIE	EIF4A3	EIF4A3
CACTIN		SF3B3	LSM4	PPIL1	FAM32A	ESS2
CCAR1		SF3B4	LSM5	PPIL2	FAM50A	FAM32A
CCDC12		SF3B5	LSM6	PRCC	FRA10AC1	FAM50A
CDC40		SF3B6	LSM7	PRPF19	GPATCH1	GPKOW
CDC5L		SMNDC1	LSM8	PRPF8	GPKOW	HNRNPC
CDK10		SNRNP70	MFAP1	RBM22	HNRNPC	HSPA8
CHERP		SNRPA	NAA38	RNF113A	HSPA8	ISY1
CRNKL1		SNRPA1	PHF5A	RNU2-1	ISY1	LENG1
CTNNBL1		SNRPB	PLRG1	RNU5A-1	LENG1	MAGOH
CWC15		SNRPB2	PPIE	RNU6-1	MAGOH	NOSIP
CWC22		SNRPC	PPIH	SAP18	MAGOHB	PHF5A
CWC27		SNRPD1	PPIL1	SF3A1	NOSIP	PLRG1
CXorf56		SNRPD2	PQBP1	SF3A2	PHF5A	PPIE
DDX23		SNRPD3	PRPF19	SF3A3	PLRG1	PPIG
DDX39B		SNRPE	PRPF3	SF3B1	PPIE	PPIL1
DDX41		SNRPF	PRPF31	SF3B2	PPIG	PPIL3
DDX46		SNRPG	PRPF38A	SF3B3	PPIL1	PPWD1
DHX15		SNRPN	PRPF4	SF3B4	PPIL3	PRPF19
DHX16		SUGP1	PRPF6	SF3B5	PPWD1	PRPF8
DHX35		THRAP3	PRPF8	SF3B6	PRPF18	RBM22
DHX8		U2AF1	RBM22	SNRNP200	PRPF19	RBM8A
EFTUD2		U2AF2	RNU11	SNRNP40	PRPF8	RNF113A
EIF4A3		U2SURP	RNU2-1	SNRPA1	RBM22	RNU2-1
FAM32A			RNU4-1	SNRPB	RBM8A	RNU5A-1
FAM50A			RNU5A-1	SNRPB2	RNF113A	RNU6-1
FRA10AC1			RNU6-1	SNRPD1	RNU2-1	SDE2
GPATCH1			SART1	SNRPD2	RNU5A-1	SF3A1
GPKOW			SF3A1	SNRPD3	RNU6-1	SF3A2
HNRNPA1			SF3A2	SNRPE	SAP18	SF3A3
HNRNPAB			SF3A3	SNRPF	SDE2	SF3B1
HNRNPC			SF3B1	SNRPG	SF3A1	SF3B2
HSPA8			SF3B2	SNRPN	SF3A2	SF3B3
IK			SF3B3	SNW1	SF3A3	SF3B4
ISY1			SF3B4	XAB2	SF3B1	SF3B5
LENG1			SF3B5	ZNF830	SF3B2	SF3B6
LSM2			SF3B6		SF3B3	SLU7
LSM3			SMU1		SF3B4	SNIP1
LSM4			SNRNP200		SF3B5	SNRNP200
LSM5			SNRNP40		SF3B6	SNRNP40
LSM6			SNRNP70		SLU7	SNRPA1
LSM7			SNRPA		SNRNP200	SNRPB
LSM8			SNRPA1		SNRNP40	SNRPB2
MAGOH			SNRPB		SNRPA1	SNRPD1
MFAP1			SNRPB2		SNRPB	SNRPD2
NOSIP			SNRPC		SNRPB2	SNRPD3
PHF5A			SNRPD1		SNRPD1	SNRPE
PLRG1			SNRPD2		SNRPD2	SNRPF
PPIE			SNRPD3		SNRPD3	SNRPG
PPIG			SNRPE		SNRPE	SNRPN
PPIH			SNRPF		SNRPF	SNW1
PPIL1			SNRPG		SNRPG	SRRM2
PPIL3			SNRPN		SNRPN	SYF2
PPWD1			SNU13		SNW1	WDR83
PQBP1			SNW1		SRRM2	XAB2
PRPF18			TFIP11		SYF2	ZNF830
PRPF19			TXNL4A		WDR83
PRPF3			USP39		XAB2
PRPF31			WBP11		ZNF830
PRPF38A			WBP4
PRPF4			XAB2
PRPF40A			ZMAT2
PRPF6
PRPF8
PUF60
RBM10
RBM17
RBM22
RBM25
RBM5
RBM8A
RNF113A
RNU2-1
RNU4-1
RNU5A-1
RNU6-1
SAP18
SART1
SDE2
SF1
SF3A1
SF3A2
SF3A3
SF3B1
SF3B2
SF3B3
SF3B4
SF3B5
SF3B6
SLU7
SMNDC1
SMU1
SNIP1
SNRNP200
SNRNP40
SNRNP70
SNRPA
SNRPA1
SNRPB
SNRPB2
SNRPC
SNRPD1
SNRPD2
SNRPD3
SNRPE
SNRPF
SNRPG
SNRPN
SNW1
SRRM2
SUGP1
SYF2
TFIP11
THRAP3
TXNL4A
U2AF1
U2AF2
U2SURP
USP39
WBP11
WBP4
WDR83
XAB2
ZMAT2
ZNF830

## Sheet: HGG spliceosome mutations
Sample	Gene	Alteration	METHOD	Chr	Pos	Ref	Alt	All	E	A	B	Bact	C	P
HGA115	SNRPB	Amplification	wes					1	1	1	1	1	1	1
DIPG108T	SNRPB	Deletion	wes					1	1	1	1	1	1	1
HGA13a	SNRPB	SNV	wes	chr20	2443316	AG	A	1	1	1	1	1	1	1
DIPG108T	SNRPD1	Deletion	wes					1	1	1	1	1	1	1
DIPG108T	SNRPD2	Deletion	wes					1	1	1	1	1	1	1
DIPG108T	SNRPD3	Deletion	wes					1	1	1	1	1	1	1
DIPG29T	SNRPE	Amplification	snp					1	1	1	1	1	1	1
DIPG48T	SNRPE	Amplification	snp					1	1	1	1	1	1	1
DIPG108T	SNRPE	Deletion	wes					1	1	1	1	1	1	1
DIPG107T	SNRPF	Deletion	wes					1	1	1	1	1	1	1
DIPG108T	SNRPF	Deletion	wes					1	1	1	1	1	1	1
DIPG108T	SNRPG	Deletion	wes					1	1	1	1	1	1	1
DIPG108T	SNRPN	Deletion	wes					1	1	1	1	1	1	1
DIPG108T	SNRNP70	Deletion	wes					1	1	1	1	0	0	0
HGA16c	SNRNP70	SNV	wes	chr19	49601716	G	C	1	1	1	1	0	0	0
HGA57	SNRNP70	SNV	wes	chr19	49611248	C	T	1	1	1	1	0	0	0
DIPG108T	SNRPA	Deletion	wes					1	1	1	1	0	0	0
DIPG108T	SNRPC	Deletion	wes					1	1	1	1	0	0	0
HGA116	SNRPC	SNV	wes	chr6	34741316	C	T	1	1	1	1	0	0	0
DIPG108T	SF1	Deletion	wes					1	1	1	0	0	0	0
HGA08a	U2AF1	Amplification	wes					1	1	1	0	0	0	0
DIPG108T	U2AF1	Deletion	wes					1	1	1	0	0	0	0
HGA57	U2AF1	SNV	wes	chr21	44515559	C	T	1	1	1	0	0	0	0
DIPG108T	U2AF2	Deletion	wes					1	1	1	0	0	0	0
DIPG82T	U2AF2	SNV	wes	chr19	56171914	T	C	1	1	1	0	0	0	0
DIPG25T	U2AF2	SNV	wgs	chr19	56166521	T	G	1	1	1	0	0	0	0
DIPG108T	DDX39B	Deletion	wes					1	1	0	0	0	0	0
DIPG108T	PHF5A	Deletion	wes					1	0	1	1	1	1	1
DIPG108T	SF3A1	Deletion	wes					1	0	1	1	1	1	1
HGA116	SF3A1	SNV	wes	chr22	30734928	C	A	1	0	1	1	1	1	1
DIPG108T	SF3A2	Deletion	wes					1	0	1	1	1	1	1
HGA09a	SF3A2	SNV	wes	chr19	2248093	G	GC	1	0	1	1	1	1	1
HGA113	SF3A2	SNV	wes	chr19	2248056	TC	CT	1	0	1	1	1	1	1
DIPG108T	SF3A3	Deletion	wes					1	0	1	1	1	1	1
DIPG107T	SF3B1	Deletion	wes					1	0	1	1	1	1	1
DIPG108T	SF3B1	Deletion	wes					1	0	1	1	1	1	1
HGA55b	SF3B1	SNV	wes	chr2	198285197	G	A	1	0	1	1	1	1	1
DIPG108T	SF3B2	Deletion	wes					1	0	1	1	1	1	1
DIPG108T	SF3B3	Deletion	wes					1	0	1	1	1	1	1
HGA09a	SF3B3	SNV	wes	chr16	70601389	C	T	1	0	1	1	1	1	1
HGA116	SF3B3	SNV	wes	chr16	70602343	G	A	1	0	1	1	1	1	1
HGA57	SF3B3	SNV	wes	chr16	70595545	T	C	1	0	1	1	1	1	1
DIPG108T	SF3B4	Deletion	wes					1	0	1	1	1	1	1
HGA57	SF3B4	SNV	wes	chr1	149895594	C	T	1	0	1	1	1	1	1
DIPG108T	SF3B5	Deletion	wes					1	0	1	1	1	1	1
DIPG108T	SF3B6	Deletion	wes					1	0	1	1	1	1	1
DIPG108T	SNRPA1	Deletion	wes					1	0	1	1	1	1	1
HGA15	SNRPB2	Amplification	wes					1	0	1	1	1	1	1
DIPG108T	SNRPB2	Deletion	wes					1	0	1	1	1	1	1
HGA09a	SNRPB2	SNV	wes	chr20	16721622	C	A	1	0	1	1	1	1	1
DIPG108T	DHX15	Deletion	wes					1	0	1	1	0	0	0
HGA09a	DHX15	SNV	wes	chr4	24531257	T	C	1	0	1	1	0	0	0
HGA116	DHX15	SNV	wes	chr4	24577972	C	T	1	0	1	1	0	0	0
DIPG45T	CCAR1	Deletion	snp					1	0	1	0	0	0	0
DIPG108T	CCAR1	Deletion	wes					1	0	1	0	0	0	0
HGA116	CCAR1	SNV	wes	chr10	70509390	C	T	1	0	1	0	0	0	0
HGA55b	CCAR1	SNV	wes	chr10	70548013	C	CA	1	0	1	0	0	0	0
DIPG108T	CHERP	Deletion	wes					1	0	1	0	0	0	0
DIPG108T	DDX46	Deletion	wes					1	0	1	0	0	0	0
HGA57	DDX46	SNV	wes	chr5	134153367	G	A	1	0	1	0	0	0	0
DIPG88T	HNRNPA1	Amplification	wes					1	0	1	0	0	0	0
DIPG108T	HNRNPA1	Deletion	wes					1	0	1	0	0	0	0
HGA116	HNRNPA1	SNV	wes	chr12	54676019	G	A	1	0	1	0	0	0	0
DIPG108T	HNRNPAB	Deletion	wes					1	0	1	0	0	0	0
HGA57	HNRNPAB	SNV	wes	chr5	177632879	C	CA	1	0	1	0	0	0	0
DIPG108T	PRPF40A	Deletion	wes					1	0	1	0	0	0	0
HGA117	PRPF40A	SNV	wes	chr2	153551133	G	A	1	0	1	0	0	0	0
HGA15	PUF60	Amplification	wes					1	0	1	0	0	0	0
HGA116	PUF60	SNV	wes	chr8	144900664	C	T	1	0	1	0	0	0	0
HGA57	RBM10	SNV	wes	chrX	47028893	C	T	1	0	1	0	0	0	0
HGA57	RBM10	SNV	wes	chrX	47039371	C	T	1	0	1	0	0	0	0
HGA09a	RBM10	SNV	wes	chrX	47028829	C	T	1	0	1	0	0	0	0
DIPG18T	RBM10	SNV	wgs	chrX	47030527	A	C	1	0	1	0	0	0	0
DIPG06T	RBM17	Amplification	snp					1	0	1	0	0	0	0
DIPG108T	RBM17	Deletion	wes					1	0	1	0	0	0	0
HGA116	RBM17	SNV	wes	chr10	6148108	C	T	1	0	1	0	0	0	0
HGA57	RBM17	SNV	wes	chr10	6151987	C	T	1	0	1	0	0	0	0
HGA118	RBM25	Amplification	wes					1	0	1	0	0	0	0
DIPG107T	RBM25	Deletion	wes					1	0	1	0	0	0	0
DIPG108T	RBM25	Deletion	wes					1	0	1	0	0	0	0
DIPG57T	RBM25	SNV	wgs	chr14	73554750	C	T	1	0	1	0	0	0	0
DIPG108T	RBM5	Deletion	wes					1	0	1	0	0	0	0
DIPG108T	SMNDC1	Deletion	wes					1	0	1	0	0	0	0
DIPG108T	SUGP1	Deletion	wes					1	0	1	0	0	0	0
HGA09a	SUGP1	SNV	wes	chr19	19420995	T	C	1	0	1	0	0	0	0
HGA57	SUGP1	SNV	wes	chr19	19416671	C	T	1	0	1	0	0	0	0
DIPG108T	THRAP3	Deletion	wes					1	0	1	0	0	0	0
HGA116	THRAP3	SNV	wes	chr1	36766636	A	C	1	0	1	0	0	0	0
HGA57	THRAP3	SNV	wes	chr1	36748267	C	T	1	0	1	0	0	0	0
DIPG09T	U2SURP	Amplification	snp					1	0	1	0	0	0	0
DIPG108T	U2SURP	Deletion	wes					1	0	1	0	0	0	0
HGA116	U2SURP	SNV	wes	chr3	142747185	C	A	1	0	1	0	0	0	0
HGA57	U2SURP	SNV	wes	chr3	142756145	A	C	1	0	1	0	0	0	0
DIPG108T	AQR	Deletion	wes					1	0	0	1	1	1	1
HGA116	AQR	SNV	wes	chr15	35178798	G	A	1	0	0	1	1	1	1
HGA116	AQR	SNV	wes	chr15	35245099	G	T	1	0	0	1	1	1	1
DIPG108T	BCAS2	Deletion	wes					1	0	0	1	1	1	1
DIPG108T	BUD31	Deletion	wes					1	0	0	1	1	1	1
DIPG108T	CDC5L	Deletion	wes					1	0	0	1	1	1	1
HGA15	CRNKL1	Amplification	wes					1	0	0	1	1	1	1
DIPG108T	CRNKL1	Deletion	wes					1	0	0	1	1	1	1
DIPG108T	CTNNBL1	Deletion	wes					1	0	0	1	1	1	1
DIPG108T	CWC15	Deletion	wes					1	0	0	1	1	1	1
DIPG108T	EFTUD2	Deletion	wes					1	0	0	1	1	1	1
HGA09a	EFTUD2	SNV	wes	chr17	42945180	C	T	1	0	0	1	1	1	1
HGA25	EFTUD2	SNV	wes	chr17	42945647	CTACTT	C	1	0	0	1	1	1	1
DIPG108T	ISY1	Deletion	wes					1	0	0	1	1	1	1
DIPG108T	PLRG1	Deletion	wes					1	0	0	1	1	1	1
DIPG108T	PPIE	Deletion	wes					1	0	0	1	1	1	1
DIPG108T	PPIL1	Deletion	wes					1	0	0	1	1	1	1
DIPG108T	PRPF19	Deletion	wes					1	0	0	1	1	1	1
DIPG108T	PRPF8	Deletion	wes					1	0	0	1	1	1	1
HGA116	PRPF8	SNV	wes	chr17	1554539	C	T	1	0	0	1	1	1	1
HGA116	PRPF8	SNV	wes	chr17	1584896	C	A	1	0	0	1	1	1	1
HGA57	PRPF8	SNV	wes	chr17	1576478	C	T	1	0	0	1	1	1	1
HGA57	PRPF8	SNV	wes	chr17	1582417	C	T	1	0	0	1	1	1	1
DIPG108T	RBM22	Deletion	wes					1	0	0	1	1	1	1
HGA116	RBM22	SNV	wes	chr5	150075114	G	T	1	0	0	1	1	1	1
DIPG108T	SNRNP200	Deletion	wes					1	0	0	1	1	1	1
HGA116	SNRNP200	SNV	wes	chr2	96950140	G	T	1	0	0	1	1	1	1
HGA116	SNRNP200	SNV	wes	chr2	96953689	G	A	1	0	0	1	1	1	1
HGA09a	SNRNP200	SNV	wes	chr2	96957162	C	T	1	0	0	1	1	1	1
HGA25	SNRNP200	SNV	wes	chr2	96951032	GGCC	GC	1	0	0	1	1	1	1
HGA57	SNRNP200	SNV	wes	chr2	96944342	C	T	1	0	0	1	1	1	1
DIPG7T	SNRNP200	SNV	wgs	chr2	96942706	A	C	1	0	0	1	1	1	1
DIPG108T	SNRNP40	Deletion	wes					1	0	0	1	1	1	1
DIPG107T	SNW1	Deletion	wes					1	0	0	1	1	1	1
DIPG108T	SNW1	Deletion	wes					1	0	0	1	1	1	1
DIPG108T	XAB2	Deletion	wes					1	0	0	1	1	1	1
HGA56	XAB2	SNV	wes	chr19	7686034	TG	T	1	0	0	1	1	1	1
DIPG108T	CD2BP2	Deletion	wes					1	0	0	1	0	0	0
HGA57	CD2BP2	SNV	wes	chr16	30365036	G	T	1	0	0	1	0	0	0
DIPG108T	DDX23	Deletion	wes					1	0	0	1	0	0	0
HGA09a	DDX23	SNV	wes	chr12	49227179	C	A	1	0	0	1	0	0	0
DIPG108T	IK	Deletion	wes					1	0	0	1	0	0	0
DIPG108T	LSM1	Deletion	wes					1	0	0	1	0	0	0
DIPG108T	LSM10	Deletion	wes					1	0	0	1	0	0	0
DIPG108T	LSM11	Deletion	wes					1	0	0	1	0	0	0
DIPG8T	LSM11	SNV	wgs	chr5	157170871	A	C	1	0	0	1	0	0	0
DIPG108T	LSM12	Deletion	wes					1	0	0	1	0	0	0
DIPG108T	LSM14A	Deletion	wes					1	0	0	1	0	0	0
HGA116	LSM14A	SNV	wes	chr19	34699922	G	T	1	0	0	1	0	0	0
HGA57	LSM14A	SNV	wes	chr19	34706202	C	T	1	0	0	1	0	0	0
DIPG58T	LSM14B	Amplification	snp					1	0	0	1	0	0	0
DIPG108T	LSM14B	Deletion	wes					1	0	0	1	0	0	0
DIPG108T	LSM2	Deletion	wes					1	0	0	1	0	0	0
DIPG108T	LSM3	Deletion	wes					1	0	0	1	0	0	0
DIPG108T	LSM4	Deletion	wes					1	0	0	1	0	0	0
DIPG88T	LSM5	Amplification	wes					1	0	0	1	0	0	0
DIPG108T	LSM5	Deletion	wes					1	0	0	1	0	0	0
HGA55b	LSM6	Amplification	wes					1	0	0	1	0	0	0
DIPG108T	LSM6	Deletion	wes					1	0	0	1	0	0	0
DIPG108T	LSM7	Deletion	wes					1	0	0	1	0	0	0
DIPG86T	LSM8	Amplification	wes					1	0	0	1	0	0	0
HGA16c	LSM8	Amplification	wes					1	0	0	1	0	0	0
DIPG108T	LSM8	Deletion	wes					1	0	0	1	0	0	0
DIPG108T	MFAP1	Deletion	wes					1	0	0	1	0	0	0
DIPG108T	NAA38	Deletion	wes					1	0	0	1	0	0	0
DIPG108T	PPIH	Deletion	wes					1	0	0	1	0	0	0
HGA25	PQBP1	SNV	wes	chrX	48759593	AG	A	1	0	0	1	0	0	0
DIPG108T	PRPF3	Deletion	wes					1	0	0	1	0	0	0
HGA116	PRPF3	SNV	wes	chr1	150325315	G	T	1	0	0	1	0	0	0
DIPG108T	PRPF31	Deletion	wes					1	0	0	1	0	0	0
HGA57	PRPF31	SNV	wes	chr19	54627889	G	A	1	0	0	1	0	0	0
DIPG108T	PRPF38A	Deletion	wes					1	0	0	1	0	0	0
DIPG108T	PRPF4	Deletion	wes					1	0	0	1	0	0	0
HGA09a	PRPF4	SNV	wes	chr9	116045422	C	T	1	0	0	1	0	0	0
HGA09a	PRPF4	SNV	wes	chr9	116053822	C	T	1	0	0	1	0	0	0
DIPG58T	PRPF6	Amplification	snp					1	0	0	1	0	0	0
DIPG108T	PRPF6	Deletion	wes					1	0	0	1	0	0	0
HGA116	PRPF6	SNV	wes	chr20	62626801	C	T	1	0	0	1	0	0	0
HGA116	PRPF6	SNV	wes	chr20	62659022	C	T	1	0	0	1	0	0	0
HGA09a	PRPF6	SNV	wes	chr20	62614419	C	T	1	0	0	1	0	0	0
DIPG108T	SART1	Deletion	wes					1	0	0	1	0	0	0
HGA08a	SMU1	Amplification	wes					1	0	0	1	0	0	0
DIPG108T	SMU1	Deletion	wes					1	0	0	1	0	0	0
HGA57	SMU1	SNV	wes	chr9	33068932	C	T	1	0	0	1	0	0	0
DIPG108T	SNU13	Deletion	wes					1	0	0	1	0	0	0
DIPG108T	TFIP11	Deletion	wes					1	0	0	1	0	0	0
DIPG87T	TFIP11	SNV	wes	chr22	26892068	A	G	1	0	0	1	0	0	0
DIPG108T	TXNL4A	Deletion	wes					1	0	0	1	0	0	0
DIPG108T	USP39	Deletion	wes					1	0	0	1	0	0	0
HGA57	USP39	SNV	wes	chr2	85848643	C	A	1	0	0	1	0	0	0
DIPG108T	WBP11	Deletion	wes					1	0	0	1	0	0	0
HGA09a	WBP11	SNV	wes	chr12	14952650	G	A	1	0	0	1	0	0	0
DIPG4T	WBP4	Deletion	snp					1	0	0	1	0	0	0
DIPG108T	WBP4	Deletion	wes					1	0	0	1	0	0	0
DIPG108T	ZMAT2	Deletion	wes					1	0	0	1	0	0	0
DIPG108T	CCDC12	Deletion	wes					1	0	0	0	1	1	1
DIPG108T	CDC40	Deletion	wes					1	0	0	0	1	1	1
DIPG107T	CWC22	Deletion	wes					1	0	0	0	1	1	1
DIPG108T	CWC22	Deletion	wes					1	0	0	0	1	1	1
HGA116	CWC22	SNV	wes	chr2	180835733	A	G	1	0	0	0	1	1	1
DIPG108T	CWC27	Deletion	wes					1	0	0	0	1	1	1
DIPG93T	CWC27	SNV	wes	chr5	64314017	A	G	1	0	0	0	1	1	1
HGA09a	CWC27	SNV	wes	chr5	64314033	A	G	1	0	0	0	1	1	1
DIPG108T	DHX16	Deletion	wes					1	0	0	0	1	1	1
HGA09a	DHX16	SNV	wes	chr6	30624028	C	T	1	0	0	0	1	1	1
HGA09a	DHX16	SNV	wes	chr6	30638976	G	A	1	0	0	0	1	1	1
HGA57	DHX16	SNV	wes	chr6	30638664	C	T	1	0	0	0	1	1	1
DIPG108T	EIF4A3	Deletion	wes					1	0	0	0	1	1	1
DIPG108T	ZNF830	Deletion	wes					1	0	0	0	1	1	1
DIPG108T	GPATCH1	Deletion	wes					1	0	0	0	1	1	0
HGA57	GPATCH1	SNV	wes	chr19	33592455	C	T	1	0	0	0	1	1	0
DIPG108T	SAP18	Deletion	wes					1	0	0	0	1	1	0
DIPG108T	CWC25	Deletion	wes					1	0	0	0	1	0	0
DIPG108T	PPIL2	Deletion	wes					1	0	0	0	1	0	0
HGA116	PPIL2	SNV	wes	chr22	22048148	A	G	1	0	0	0	1	0	0
DIPG110T	PRCC	Amplification	wes					1	0	0	0	1	0	0
DIPG108T	PRCC	Deletion	wes					1	0	0	0	1	0	0
HGA25	PRCC	SNV	wes	chr1	156761535	TC	T	1	0	0	0	1	0	0
DIPG108T	CACTIN	Deletion	wes					1	0	0	0	0	1	1
HGA09a	CACTIN	SNV	wes	chr19	3620229	C	T	1	0	0	0	0	1	1
HGA114	CACTIN	SNV	wes	chr19	3611076	T	TG	1	0	0	0	0	1	1
DIPG8T	CACTIN	SNV	wgs	chr19	3613165	G	C	1	0	0	0	0	1	1
DIPG108T	CDK10	Deletion	wes					1	0	0	0	0	1	1
DIPG108T	DDX41	Deletion	wes					1	0	0	0	0	1	1
DIPG108T	DHX8	Deletion	wes					1	0	0	0	0	1	1
DIPG108T	FAM32A	Deletion	wes					1	0	0	0	0	1	1
DIPG108T	HNRNPC	Deletion	wes					1	0	0	0	0	1	1
DIPG108T	HSPA8	Deletion	wes					1	0	0	0	0	1	1
HGA25	HSPA8	SNV	wes	chr11	122928564	T	TG	1	0	0	0	0	1	1
DIPG108T	LENG1	Deletion	wes					1	0	0	0	0	1	1
HGA08a	LENG1	SNV	wes	chr19	54662094	G	A	1	0	0	0	0	1	1
DIPG108T	MAGOH	Deletion	wes					1	0	0	0	0	1	1
DIPG108T	NOSIP	Deletion	wes					1	0	0	0	0	1	1
HGA116	NOSIP	SNV	wes	chr19	50059834	C	T	1	0	0	0	0	1	1
DIPG108T	PPIG	Deletion	wes					1	0	0	0	0	1	1
DIPG107T	PPIL3	Deletion	wes					1	0	0	0	0	1	1
DIPG108T	PPIL3	Deletion	wes					1	0	0	0	0	1	1
DIPG108T	PPWD1	Deletion	wes					1	0	0	0	0	1	1
DIPG48T	RBM8A	Amplification	snp					1	0	0	0	0	1	1
DIPG108T	SDE2	Deletion	wes					1	0	0	0	0	1	1
DIPG108T	SLU7	Deletion	wes					1	0	0	0	0	1	1
HGA116	SLU7	SNV	wes	chr5	159830317	G	T	1	0	0	0	0	1	1
HGA116	SLU7	SNV	wes	chr5	159831888	C	A	1	0	0	0	0	1	1
DIPG102T	SLU7	SNV	wes	chr5	159831548	GTTT	GTT,GTTG	1	0	0	0	0	1	1
DIPG108T	SRRM2	Deletion	wes					1	0	0	0	0	1	1
DIPG94T	SRRM2	SNV	wes	chr16	2816161	T	TC,C	1	0	0	0	0	1	1
HGA116	SRRM2	SNV	wes	chr16	2817976	A	G	1	0	0	0	0	1	1
DIPG25T	SRRM2	SNV	wgs	chr16	2802849	T	G	1	0	0	0	0	1	1
DIPG108T	SYF2	Deletion	wes					1	0	0	0	0	1	1
DIPG108T	WDR83	Deletion	wes					1	0	0	0	0	1	1
DIPG108T	CASC3	Deletion	wes					1	0	0	0	0	1	0
DIPG108T	DHX35	Deletion	wes					1	0	0	0	0	1	0
DIPG108T	FRA10AC1	Deletion	wes					1	0	0	0	0	1	0
DIPG79T	FRA10AC1	SNV	wes	chr10	95441329	C	T	1	0	0	0	0	1	0
DIPG108T	MAGOHB	Deletion	wes					1	0	0	0	0	1	0
DIPG108T	PRPF18	Deletion	wes					1	0	0	0	0	1	0
HGA116	PRPF18	SNV	wes	chr10	13658449	G	A	1	0	0	0	0	1	0
HGA57	PRPF18	SNV	wes	chr10	13642349	G	T	1	0	0	0	0	1	0
DIPG108T	BUD13	Deletion	wes					1	0	0	0	0	0	1
HGA116	BUD13	SNV	wes	chr11	116627904	C	T	1	0	0	0	0	0	1
HGA57	BUD13	SNV	wes	chr11	116629014	T	A	1	0	0	0	0	0	1
DIPG108T	C9orf78	Deletion	wes					1	0	0	0	0	0	1
DIPG108T	ESS2	Deletion	wes					1	0	0	0	0	0	1
DIPG108T	SNIP1	Deletion	wes					1	0	0	0	0	0	1
DIPG107T	SNIP1	SNV	wes	chr1	38018262	G	A	1	0	0	0	0	0	1
DIPG94T	SNIP1	SNV	wes	chr1	38006335	T	A	1	0	0	0	0	0	1
DIPG108T	RNU11	Deletion	wes					1	0	0	0	0	0	0
