# Supplementary material for: Splicing is an alternate oncogenic pathway activation mechanism in glioma
Source: Nat Commun. 2022 Jan 31;13:588. doi: 10.1038/s41467-022-28253-4 (PMC8803922; doi:10.1038/s41467-022-28253-4)
Supplement: Supplementary file 5 — Supplementary Data 3 [file 41467_2022_28253_MOESM5_ESM.xlsx]

## Sheet: SE_rMATS
GeneID	geneSymbol	chr	strand	exonStart_0base	exonEnd	upstreamES	upstreamEE	downstreamES	downstreamEE	PValue	FDR	IncLevelDifference
ENSG00000110514	MADD	chr11	+	47314093	47314147	47312160	47312367	47315433	47315534	0	0	-0.69
ENSG00000110514	MADD	chr11	+	47330530	47330593	47330141	47330250	47330831	47330952	0	0	-0.72
ENSG00000173166	RAPH1	chr2	-	204334961	204335036	204326570	204326648	204341798	204341879	0	0	-0.161
ENSG00000173166	RAPH1	chr2	-	204334961	204335036	204326570	204326648	204354306	204354812	0	0	-0.391
ENSG00000173166	RAPH1	chr2	-	204341798	204341879	204326570	204326648	204354306	204354812	0	0	-0.373
ENSG00000173166	RAPH1	chr2	-	204341798	204341879	204334961	204335036	204354306	204354812	1.64313e-14	2.15403e-12	-0.179
ENSG00000167110	GOLGA2	chr9	-	131035063	131035144	131030698	131030803	131036128	131036132	0	0	-0.368
ENSG00000122257	RBBP6	chr16	+	24579112	24579214	24578463	24578826	24580065	24581434	1.73469e-05	0.00102562	-0.227
ENSG00000172292	CERS6	chr2	+	169622831	169622855	169622101	169622258	169626019	169631644	0	0	-0.769
ENSG00000217555	CKLF	chr16	+	66592092	66592251	66586469	66586696	66597024	66597120	7.44872e-06	0.000459866	0.217
ENSG00000144674	GOLGA4	chr3	+	37327504	37327552	37323448	37323763	37336469	37336568	1.06163e-07	7.97541e-06	-0.188
ENSG00000144674	GOLGA4	chr3	+	37402733	37402796	37396591	37396678	37407570	37408242	0	0	-0.281
ENSG00000113851	CRBN	chr3	-	3216846	3216950	3215742	3215945	3221304	3221394	1.45195e-11	1.53411e-09	-0.177
ENSG00000174373	RALGAPA1	chr14	-	36169367	36169508	36159041	36159209	36190893	36191055	0	0	-0.38
ENSG00000130224	LRCH2	chrX	-	114361405	114361456	114358507	114358565	114364717	114364762	0	0	0.456
ENSG00000273217	CTC-432M15.3	chr5	-	130764594	130764909	130761583	130762984	130766551	130767042	0	0	0.555
ENSG00000273217	CTC-432M15.3	chr5	-	130897670	130897740	130883739	130883883	130928075	130928159	4.78984e-08	3.74481e-06	0.171
ENSG00000155100	OTUD6B	chr8	+	92088819	92088959	92083365	92083517	92090583	92090896	4.50352e-08	3.53052e-06	-0.192
ENSG00000139737	SLAIN1	chr13	+	78317150	78317300	78293666	78293806	78318417	78318567	0	0	-0.319
ENSG00000265590	AP000275.65	chr21	-	33974581	33974677	33954509	33954725	33975470	33975602	0	0	0.254
ENSG00000114062	UBE3A	chr15	-	25652213	25652409	25650607	25650649	25654234	25654354	2.03601e-09	1.80998e-07	-0.195
ENSG00000114062	UBE3A	chr15	-	25653718	25653831	25652213	25652409	25654234	25654354	2.55351e-15	3.54897e-13	0.187
ENSG00000198363	ASPH	chr8	-	62556503	62556560	62555944	62555992	62557158	62557191	9.74721e-08	7.36138e-06	-0.165
ENSG00000198363	ASPH	chr8	-	62594997	62595042	62593526	62593595	62596597	62596747	0	0	-0.349
ENSG00000124562	SNRPC	chr6	+	34725688	34725731	34725182	34725328	34730371	34730480	0	0	0.235
ENSG00000184304	PRKD1	chr14	-	30125681	30125705	30107899	30108110	30132904	30133065	5.08403e-08	3.96944e-06	-0.225
ENSG00000151532	VTI1A	chr10	+	114293288	114293309	114286845	114286923	114298004	114298060	0	0	-0.615
ENSG00000151914	DST	chr6	-	56327843	56327954	56324928	56325052	56328362	56328562	0	0	0.532
ENSG00000151914	DST	chr6	-	56329482	56329554	56328362	56328562	56330875	56330993	0	0	-0.375
ENSG00000151914	DST	chr6	-	56394245	56394572	56393638	56393723	56394771	56394931	0	0	0.579
ENSG00000196504	PRPF40A	chr2	-	153535569	153535623	153533964	153533989	153535865	153535986	0	0	0.527
ENSG00000108306	FBXL20	chr17	-	37441730	37441826	37438981	37439108	37453379	37453448	1.03926e-07	7.82149e-06	-0.159
ENSG00000151422	FER	chr5	+	108290429	108290568	108281830	108281923	108294925	108295018	1.90958e-14	2.48639e-12	-0.196
ENSG00000187164	KIAA1598	chr10	-	118661275	118661468	118644307	118646077	118671300	118671354	0	0	0.436
ENSG00000187164	KIAA1598	chr10	-	118666137	118666258	118644307	118646077	118671300	118671354	0	0	0.521
ENSG00000196586	MYO6	chr6	+	76577147	76577240	76576776	76576822	76580363	76580402	0	0	-0.375
ENSG00000183023	SLC8A1	chr2	-	40404891	40404995	40401964	40401982	40405526	40405633	0	0	0.644
ENSG00000183023	SLC8A1	chr2	-	40405526	40405633	40404891	40404995	40655612	40657411	0	0	-0.678
ENSG00000108021	FAM208B	chr10	+	5759621	5759713	5756097	5756170	5762506	5762574	6.99137e-11	6.99032e-09	-0.163
ENSG00000108021	FAM208B	chr10	+	5777266	5777509	5772449	5773166	5781580	5782460	2.07451e-09	1.84103e-07	0.186
ENSG00000069849	ATP1B3	chr3	+	141620977	141621069	141595457	141595752	141622461	141622590	0	0	-0.348
ENSG00000182944	EWSR1	chr22	+	29670253	29670271	29669726	29669853	29674018	29674205	0	0	-0.288
ENSG00000182944	EWSR1	chr22	+	29670256	29670271	29669726	29669853	29674018	29674205	0	0	-0.167
ENSG00000115761	NOL10	chr2	-	10797867	10798017	10794606	10794673	10799297	10799376	0	0	0.261
ENSG00000141627	DYM	chr18	-	46735920	46736085	46690080	46690157	46783379	46783474	0	0	-0.353
ENSG00000136936	XPA	chr9	-	100451815	100451921	100447204	100447322	100455930	100456041	1.1995e-05	0.000721258	0.166
ENSG00000137841	PLCB2	chr15	-	40582225	40582283	40581266	40581559	40582777	40582873	0	0	0.286
ENSG00000125388	GRK4	chr4	+	3011374	3011438	3009462	3009555	3015414	3015555	5.4875e-11	5.54753e-09	0.193
ENSG00000079277	MKNK1	chr1	-	47051545	47051646	47048899	47049001	47059784	47059878	0	0	-0.169
ENSG00000145725	PPIP5K2	chr5	+	102518934	102519108	102515721	102515889	102520372	102520445	1.06589e-10	1.05416e-08	-0.283
ENSG00000080845	DLGAP4	chr20	+	35127990	35128079	35126219	35127724	35128601	35128606	0	0	0.798
ENSG00000118260	CREB1	chr2	+	208425842	208425884	208424949	208425096	208432186	208432280	6.66134e-16	9.63718e-14	-0.305
ENSG00000087053	MTMR2	chr11	-	95647405	95647476	95621319	95621425	95657038	95657164	5.83021e-09	4.95164e-07	0.231
ENSG00000082269	FAM135A	chr6	+	71195869	71195947	71191703	71191857	71200736	71200786	0	0	0.642
ENSG00000082269	FAM135A	chr6	+	71195869	71195947	71191703	71191857	71212338	71212494	3.61435e-07	2.55997e-05	0.167
ENSG00000197959	DNM3	chr1	+	172062835	172062865	172061963	172062015	172100314	172100428	0	0	0.199
ENSG00000101040	ZMYND8	chr20	-	45841286	45841370	45839057	45839542	45848908	45848975	0	0	0.245
ENSG00000101040	ZMYND8	chr20	-	45984193	45984264	45976599	45976670	45985400	45985428	0	0	-0.182
ENSG00000168137	SETD5	chr3	+	9478533	9478572	9477411	9477590	9482139	9482382	0	0	-0.354
ENSG00000106665	CLIP2	chr7	+	73787261	73787366	73778584	73778645	73790216	73791152	0	0	-0.353
ENSG00000153317	ASAP1	chr8	-	131104218	131104389	131092147	131092217	131124339	131124568	1.45609e-09	1.31059e-07	0.157
ENSG00000153317	ASAP1	chr8	-	131173030	131173039	131172109	131172210	131179781	131179868	0	0	-0.736
ENSG00000134369	NAV1	chr1	+	201757595	201757766	201755556	201755705	201758867	201758920	0	0	0.184
ENSG00000134369	NAV1	chr1	+	201759681	201759705	201758867	201758920	201759816	201759894	0	0	-0.281
ENSG00000134369	NAV1	chr1	+	201773616	201773625	201772720	201772842	201777080	201777277	0	0	-0.183
ENSG00000139624	CERS5	chr12	-	50526744	50526847	50523574	50524477	50528328	50528485	0	0	-0.551
ENSG00000139624	CERS5	chr12	-	50526744	50527851	50523580	50524477	50528328	50528485	0	0	-0.375
ENSG00000139624	CERS5	chr12	-	50529215	50529435	50528328	50528485	50529514	50529621	0	0	-0.211
ENSG00000152763	WDR78	chr1	-	67340463	67340620	67336487	67337192	67356836	67356949	4.89275e-13	5.79547e-11	0.231
ENSG00000111790	FGFR1OP2	chr12	+	27113447	27113561	27110533	27110676	27116274	27116388	0	0	0.49
ENSG00000100266	PACSIN2	chr22	-	43272893	43273016	43272142	43272339	43275053	43275175	0	0	0.33
ENSG00000173933	RBM4	chr11	+	66410920	66411611	66406405	66407594	66413497	66413923	1.75582e-12	1.99909e-10	-0.151
ENSG00000078018	MAP2	chr2	+	210557348	210561074	210545473	210545551	210565000	210565062	0	0	-0.252
ENSG00000078018	MAP2	chr2	+	210561640	210561775	210545473	210545551	210565000	210565062	0	0	-0.663
ENSG00000198399	ITSN2	chr2	-	24507631	24507712	24498581	24498718	24509080	24509220	0	0	-0.409
ENSG00000140416	TPM1	chr15	+	63353396	63353472	63353067	63353138	63353911	63353987	0	0	0.352
ENSG00000140416	TPM1	chr15	+	63353911	63353987	63353396	63353472	63354413	63354476	0	0	-0.476
ENSG00000150977	RILPL2	chr12	-	123915054	123915206	123907590	123907704	123920628	123921264	0	0	0.25
ENSG00000105426	PTPRS	chr19	-	5216730	5216778	5215508	5215606	5218430	5218543	0	0	0.36
ENSG00000105426	PTPRS	chr19	-	5222699	5223308	5222133	5222231	5238929	5239074	0	0	0.405
ENSG00000105426	PTPRS	chr19	-	5231320	5231626	5222133	5222231	5238929	5239074	0	0	0.325
ENSG00000105426	PTPRS	chr19	-	5256118	5256130	5245786	5246056	5258027	5258138	0	0	-0.229
ENSG00000143669	LYST	chr1	-	235914509	235914662	235909635	235909827	235915304	235915471	0	0	0.153
ENSG00000042317	SPATA7	chr14	+	88881548	88881610	88862499	88862547	88883054	88883188	2.9976e-15	4.13961e-13	-0.176
ENSG00000138279	ANXA7	chr10	-	75155801	75155867	75148069	75148172	75156276	75156341	0	0	-0.551
ENSG00000029363	BCLAF1	chr6	-	136588166	136588313	136582402	136582615	136589299	136589411	0	0	-0.193
ENSG00000168172	HOOK3	chr8	+	42855413	42855419	42852732	42852780	42857249	42857284	0	0	-0.372
ENSG00000155970	MICU3	chr8	+	16973951	16974109	16971601	16971710	16976215	16976284	0	0	-0.172
ENSG00000095066	HOOK2	chr19	-	12876642	12876648	12876503	12876538	12876740	12876828	0	0	-0.663
ENSG00000179818	PCBP1-AS1	chr2	-	70312947	70313035	70312678	70312756	70313255	70313414	7.39953e-12	8.0693e-10	0.197
ENSG00000099783	HNRNPM	chr19	+	8538547	8538592	8536209	8536311	8539050	8539128	0	0	0.216
ENSG00000006114	SYNRG	chr17	-	35937477	35937711	35936438	35936516	35944755	35944867	0	0	0.635
ENSG00000165802	NSMF	chr9	-	140349690	140349759	140348842	140348895	140350080	140350086	0	0	0.286
ENSG00000165802	NSMF	chr9	-	140349690	140349759	140348842	140348895	140350862	140350938	0	0	-0.431
ENSG00000165802	NSMF	chr9	-	140350080	140350086	140348842	140348895	140350862	140350938	0	0	-0.785
ENSG00000165802	NSMF	chr9	-	140350080	140350086	140349690	140349759	140350862	140350938	0	0	-0.817
ENSG00000151276	MAGI1	chr3	-	65361419	65361620	65350527	65350621	65364935	65365229	0	0	-0.448
ENSG00000151276	MAGI1	chr3	-	65361419	65361623	65350527	65350621	65364935	65365229	0	0	-0.458
ENSG00000151276	MAGI1	chr3	-	65372817	65372901	65369206	65369298	65376816	65377033	0	0	-0.549
ENSG00000124275	MTRR	chr5	+	7873485	7873639	7870882	7871036	7875370	7875423	0	0	-0.309
ENSG00000155256	ZFYVE27	chr10	+	99512613	99512634	99511132	99511219	99512794	99512939	0	0	-0.533
ENSG00000197226	TBC1D9B	chr5	-	179294444	179294495	179292837	179292888	179294777	179294849	0	0	-0.344
ENSG00000157827	FMNL2	chr2	+	153479050	153479071	153476091	153476232	153481951	153482076	0	0	-0.417
ENSG00000157827	FMNL2	chr2	+	153499932	153500058	153497304	153497428	153504309	153506337	0	0	-0.398
ENSG00000142459	EVI5L	chr19	+	7921977	7922010	7920900	7920954	7923076	7923217	0	0	-0.375
ENSG00000110888	CAPRIN2	chr12	-	30872012	30872159	30869441	30869610	30876192	30876248	0	0	-0.422
ENSG00000110888	CAPRIN2	chr12	-	30872012	30873849	30867892	30869610	30876192	30876248	0	0	-0.454
ENSG00000110888	CAPRIN2	chr12	-	30886562	30886645	30884276	30884444	30887901	30887948	0	0	-0.324
ENSG00000099954	CECR2	chr22	+	17990844	17990928	17983878	17984048	18003143	18003297	4.6218e-10	4.34987e-08	-0.17
ENSG00000136153	LMO7	chr13	+	76379614	76379896	76378309	76378677	76383289	76383319	0	0	-0.824
ENSG00000136153	LMO7	chr13	+	76381615	76382335	76378455	76378677	76383289	76383319	0	0	-0.843
ENSG00000100505	TRIM9	chr14	-	51452673	51452862	51448517	51448821	51464767	51464906	0	0	-0.409
ENSG00000100505	TRIM9	chr14	-	51467400	51467558	51448517	51448821	51475797	51475951	0	0	-0.151
ENSG00000196914	ARHGEF12	chr11	+	120280102	120280159	120278446	120278532	120291461	120291560	0	0	-0.416
ENSG00000135655	USP15	chr12	+	62743001	62743088	62719652	62719714	62749111	62749256	1.59411e-07	1.17073e-05	0.16
ENSG00000067208	EVI5	chr1	-	93128275	93128422	93101758	93101893	93128976	93129009	1.55431e-15	2.1937e-13	-0.264
ENSG00000067208	EVI5	chr1	-	93128976	93129009	93101758	93101893	93131495	93131512	0	0	-0.215
ENSG00000123352	SPATS2	chr12	+	49765010	49765073	49760687	49761370	49854552	49854820	5.4823e-10	5.12631e-08	-0.17
ENSG00000133657	ATP13A3	chr3	-	194177822	194177903	194176621	194176691	194180199	194180270	0	0	0.167
ENSG00000154310	TNIK	chr3	-	170824971	170824995	170819237	170819422	170825853	170825951	1.75415e-14	2.2909e-12	-0.196
ENSG00000166747	AP1G1	chr16	-	71801779	71801788	71799391	71799487	71803525	71803602	6.66667e-12	7.29307e-10	-0.193
ENSG00000196083	IL1RAP	chr3	+	190273918	190274005	190231847	190232008	190282077	190282142	1.25455e-14	1.65339e-12	0.233
ENSG00000083799	CYLD	chr16	+	50809076	50809085	50788229	50788335	50810089	50810188	0	0	-0.33
ENSG00000008277	ADAM22	chr7	+	87808249	87808357	87800858	87800876	87810819	87810920	0	0	-0.342
ENSG00000008277	ADAM22	chr7	+	87808249	87808444	87800858	87800876	87810819	87810920	0	0	-0.151
ENSG00000125611	CHCHD5	chr2	+	113343776	113343942	113342017	113342226	113346442	113346617	1.03622e-09	9.44949e-08	0.174
ENSG00000087460	GNAS	chr20	+	57473995	57474040	57470217	57470739	57478582	57478640	0	0	-0.305
ENSG00000087460	GNAS	chr20	+	57473995	57474040	57470217	57470739	57478585	57478611	0	0	-0.23
ENSG00000157985	AGAP1	chr2	+	236923448	236923523	236877105	236877267	236945204	236945341	0	0	-0.295
ENSG00000077782	FGFR1	chr8	-	38287199	38287466	38285863	38285953	38314873	38314964	5.83433e-12	6.42311e-10	-0.233
ENSG00000163867	ZMYM6	chr1	-	35484953	35485203	35480588	35480763	35485983	35486068	0	0	0.174
ENSG00000122483	CCDC18	chr1	+	93671066	93671188	93667448	93667545	93672663	93672955	1.1135e-05	0.000672512	0.173
ENSG00000082397	EPB41L3	chr18	-	5398019	5398142	5397056	5397425	5406775	5406967	0	0	-0.622
ENSG00000082397	EPB41L3	chr18	-	5407699	5407735	5406775	5406967	5410564	5410618	0	0	-0.751
ENSG00000135597	REPS1	chr6	-	139247537	139247615	139242173	139242261	139251113	139251134	5.44009e-15	7.35428e-13	-0.284
ENSG00000135597	REPS1	chr6	-	139247537	139247618	139242173	139242261	139251113	139251235	1.33171e-12	1.52828e-10	-0.248
ENSG00000241978	AKAP2	chr9	+	112918598	112918777	112898406	112900819	112930678	112930686	2.15217e-12	2.43276e-10	-0.216
ENSG00000149970	CNKSR2	chrX	+	21534602	21534749	21519637	21519706	21544984	21545118	0	0	0.315
ENSG00000136527	TRA2B	chr3	-	185649364	185649640	185643251	185643414	185655612	185655817	0.000505131	0.0247526	0.168
ENSG00000101745	ANKRD12	chr18	+	9204473	9204542	9195548	9195696	9208654	9208801	0	0	-0.259
ENSG00000251474	RPL32P3	chr3	-	129115882	129115983	129112449	129112638	129117850	129118248	2.87848e-12	3.21598e-10	0.23
ENSG00000147421	HMBOX1	chr8	+	28906806	28906878	28906473	28906565	28908534	28909066	0	0	-0.208
ENSG00000083750	RRAGB	chrX	+	55753739	55753823	55748618	55748718	55755726	55755793	0	0	-0.343
ENSG00000123130	ACOT9	chrX	-	23752457	23752484	23751288	23751334	23754035	23754133	0	0	0.267
ENSG00000101199	ARFGAP1	chr20	+	61917005	61917065	61915466	61916274	61917723	61917794	0	0	0.313
ENSG00000033867	SLC4A7	chr3	-	27450846	27451021	27446320	27446454	27453132	27453239	7.37035e-09	6.20191e-07	0.207
ENSG00000136933	RABEPK	chr9	+	127975648	127975801	127969842	127970000	127982817	127982937	1.11022e-16	1.6646e-14	0.224
ENSG00000047365	ARAP2	chr4	-	36121271	36121340	36118682	36118757	36122800	36122948	0	0	-0.24
ENSG00000142453	CARM1	chr19	+	11032050	11032119	11031725	11031803	11032290	11032576	0	0	-0.188
ENSG00000125954	CHURC1-FNTB	chr14	+	65392724	65392798	65390753	65390844	65398855	65399010	1.52924e-05	0.000908488	-0.201
ENSG00000090905	TNRC6A	chr16	+	24769659	24769681	24741573	24741621	24788253	24788679	2.1629e-05	0.00126327	0.152
ENSG00000090905	TNRC6A	chr16	+	24816025	24816172	24815497	24815640	24816334	24816472	0	0	-0.338
ENSG00000171307	ZDHHC16	chr10	+	99213555	99213603	99213286	99213420	99214470	99214556	0	0	-0.272
ENSG00000130731	C16orf13	chr16	-	684888	684956	684718	684797	686093	686302	3.33067e-16	4.89216e-14	-0.246
ENSG00000130731	C16orf13	chr16	-	684888	685063	684718	684797	686093	686239	3.0087e-14	3.85948e-12	-0.267
ENSG00000130731	C16orf13	chr16	-	685280	685340	684663	684797	686093	686278	2.13773e-06	0.000139382	-0.202
ENSG00000130731	C16orf13	chr16	-	685517	685774	684736	684797	686093	686260	0	0	-0.366
ENSG00000130731	C16orf13	chr16	-	685611	685774	684718	684797	686093	686235	5.55112e-16	8.08502e-14	-0.324
ENSG00000133884	DPF2	chr11	+	65112050	65112092	65111461	65111540	65113136	65113217	0	0	-0.418
ENSG00000054965	FAM168A	chr11	-	73136066	73136093	73130918	73131044	73141734	73141815	0	0	-0.314
ENSG00000151466	SCLT1	chr4	-	129886381	129886473	129880754	129880932	129891532	129891623	1.27521e-09	1.15077e-07	0.171
ENSG00000083896	YTHDC1	chr4	-	69198511	69198565	69197820	69197915	69199025	69199115	0	0	0.24
ENSG00000124226	RNF114	chr20	+	48558097	48558248	48552947	48553089	48561918	48562025	0	0	0.194
ENSG00000076554	TPD52	chr8	-	80956401	80956443	80954854	80954903	80963761	80963863	0	0	-0.722
ENSG00000077380	DYNC1I2	chr2	+	172569276	172569336	172563399	172563887	172571837	172571860	0	0	-0.433
ENSG00000223546	LINC00630	chrX	+	102080920	102081097	102071919	102072010	102081896	102082072	0	0	0.25
ENSG00000088367	EPB41L1	chr20	+	34783250	34783286	34782133	34782282	34785780	34785963	0	0	-0.255
ENSG00000088367	EPB41L1	chr20	+	34797409	34797820	34785780	34785963	34800193	34800298	0	0	-0.529
ENSG00000065923	SLC9A7	chrX	-	46495023	46495083	46491020	46491084	46502670	46502824	0	0	0.502
ENSG00000047188	YTHDC2	chr5	+	112860677	112860874	112850968	112851059	112862282	112862400	1.78335e-12	2.02911e-10	0.153
ENSG00000148516	ZEB1	chr10	+	31676052	31676195	31610402	31610461	31749965	31750166	0	0	0.253
ENSG00000094975	SUCO	chr1	+	172546678	172546699	172544657	172544763	172546903	172546959	1.33227e-15	1.88646e-13	-0.231
ENSG00000094975	SUCO	chr1	+	172554997	172555088	172548341	172548407	172557899	172558064	8.05521e-07	5.50277e-05	-0.204
ENSG00000168916	ZNF608	chr5	-	124079776	124080865	124036706	124036962	124084225	124084500	2.33924e-13	2.83284e-11	-0.151
ENSG00000122515	ZMIZ2	chr7	+	44799749	44799827	44798879	44799059	44800023	44800192	0	0	0.17
ENSG00000047932	GOPC	chr6	-	117898610	117898634	117896339	117896515	117900062	117900227	0	0	-0.712
ENSG00000164144	ARFIP1	chr4	+	153791904	153792000	153784757	153784866	153793603	153793716	2.0064e-08	1.61457e-06	0.248
ENSG00000104365	IKBKB	chr8	+	42177102	42177164	42176787	42176939	42178252	42178362	2.44249e-15	3.40013e-13	0.151
ENSG00000058668	ATP2B4	chr1	+	203702350	203702528	203696522	203696699	203708673	203708772	0	0	-0.702
ENSG00000152601	MBNL1	chr3	+	152017193	152018156	151985828	151986881	152132729	152132900	0	0	-0.198
ENSG00000048342	CC2D2A	chr4	+	15480846	15480952	15480346	15480430	15482327	15482451	6.49895e-11	6.51678e-09	-0.184
ENSG00000116127	ALMS1	chr2	+	73675089	73681194	73659325	73659419	73716760	73718625	9.00127e-05	0.00485452	0.232
ENSG00000116127	ALMS1	chr2	+	73777393	73777564	73761950	73762076	73784346	73784481	6.66134e-15	8.94241e-13	0.161
ENSG00000145362	ANK2	chr4	+	114158754	114158778	114158142	114158328	114161640	114161739	0	0	-0.689
ENSG00000145362	ANK2	chr4	+	114253127	114253226	114251401	114251626	114254209	114254364	0	0	-0.56
ENSG00000145362	ANK2	chr4	+	114295919	114296102	114290669	114290961	114302612	114304888	0	0	0.151
ENSG00000145362	ANK2	chr4	+	114295919	114296102	114294245	114294329	114302612	114304888	0	0	0.35
ENSG00000145362	ANK2	chr4	+	114295919	114296102	114294440	114294605	114302612	114304888	0	0	0.234
ENSG00000139613	SMARCC2	chr12	-	56566720	56566813	56566368	56566488	56567479	56567633	0	0	-0.407
ENSG00000140199	SLC12A6	chr15	-	34567545	34567590	34553126	34553221	34628610	34628802	0	0	0.515
ENSG00000167491	GATAD2A	chr19	+	19612777	19612852	19611926	19612225	19613139	19613335	2.04204e-08	1.64173e-06	0.21
ENSG00000145868	FBXO38	chr5	+	147806775	147807285	147805084	147805264	147812986	147813087	0	0	-0.229
ENSG00000145868	FBXO38	chr5	+	147806775	147807510	147805084	147805264	147812986	147813087	0	0	-0.186
ENSG00000168958	MFF	chr2	+	228207460	228207535	228205007	228205096	228220392	228220477	8.30476e-07	5.66877e-05	-0.17
ENSG00000168958	MFF	chr2	+	228211941	228212100	228205007	228205096	228217229	228217289	0	0	-0.234
ENSG00000168958	MFF	chr2	+	228211941	228212100	228205007	228205096	228220392	228220477	0	0	-0.425
ENSG00000168958	MFF	chr2	+	228217229	228217289	228205007	228205096	228220392	228220477	0	0	-0.282
ENSG00000147649	MTDH	chr8	+	98711981	98712080	98703179	98703416	98718853	98718978	4.67959e-13	5.55057e-11	0.175
ENSG00000115216	NRBP1	chr2	+	27658589	27658613	27657999	27658094	27659619	27659703	0	0	-0.169
ENSG00000137601	NEK1	chr4	-	170476870	170477002	170458959	170459062	170477082	170477246	0	0	-0.294
ENSG00000145730	PAM	chr5	+	102309819	102310140	102296861	102296933	102325975	102326105	0	0	-0.303
ENSG00000139370	SLC15A4	chr12	-	129294487	129294598	129293940	129294018	129299319	129299615	2.81576e-08	2.23985e-06	0.227
ENSG00000139370	SLC15A4	chr12	-	129294487	129294656	129293940	129294018	129299319	129299615	6.31106e-08	4.88125e-06	0.22
ENSG00000242588	RP11-274B21.1	chr7	+	128218017	128218087	128214773	128214845	128218943	128218987	1.22615e-11	1.30509e-09	0.248
ENSG00000015153	YAF2	chr12	-	42592937	42593037	42555414	42555567	42604156	42604256	1.09683e-06	7.3994e-05	-0.176
ENSG00000120709	FAM53C	chr5	+	137676872	137677102	137673720	137673996	137677497	137677555	0	0	0.317
ENSG00000157216	SSBP3	chr1	-	54723741	54723822	54722799	54722859	54747110	54747200	0	0	0.155
ENSG00000130723	PRRC2B	chr9	+	134349840	134351922	134348894	134349111	134353130	134353336	0	0	-0.189
ENSG00000106415	GLCCI1	chr7	+	8124526	8124647	8110550	8110761	8125822	8128710	0	0	0.246
ENSG00000153310	FAM49B	chr8	-	130891634	130891717	130883620	130883742	130892621	130892704	0	0	0.32
ENSG00000153310	FAM49B	chr8	-	130892621	130892704	130891634	130891717	130915557	130915596	0	0	-0.163
ENSG00000153310	FAM49B	chr8	-	130916744	130916831	130915557	130915596	130951853	130951992	0	0	-0.186
ENSG00000153310	FAM49B	chr8	-	130916744	130916831	130915557	130915596	130983188	130983218	2.60902e-14	3.37175e-12	-0.165
ENSG00000092531	SNAP23	chr15	+	42813811	42813906	42807434	42807552	42820459	42820541	0	0	-0.34
ENSG00000075413	MARK3	chr14	+	103964838	103964865	103957875	103958371	103966492	103966537	0	0	0.627
ENSG00000075413	MARK3	chr14	+	103966492	103966537	103958113	103958371	103969218	103969408	0	0	-0.304
ENSG00000126777	KTN1	chr14	+	56117286	56117355	56117045	56117136	56118607	56118645	0	0	0.227
ENSG00000110844	PRPF40B	chr12	+	50026796	50026907	50025642	50026663	50027209	50027330	1.04214e-11	1.11609e-09	0.206
ENSG00000156313	RPGR	chrX	-	38146346	38146498	38135839	38136025	38150211	38150277	1.00142e-13	1.24405e-11	0.322
ENSG00000156313	RPGR	chrX	-	38146346	38147294	38135839	38136025	38150211	38150277	0	0	0.341
ENSG00000156313	RPGR	chrX	-	38147113	38147294	38135839	38136025	38150211	38150277	1.11022e-16	1.6646e-14	0.372
ENSG00000125991	ERGIC3	chr20	+	34142142	34142157	34136560	34136618	34142814	34142846	0	0	-0.468
ENSG00000048028	USP28	chr11	-	113677210	113677306	113675589	113675768	113679019	113679159	0	0	-0.555
ENSG00000048028	USP28	chr11	-	113678744	113678858	113675649	113675768	113679019	113679159	0	0	-0.283
ENSG00000017260	ATP2C1	chr3	+	130698092	130698263	130694175	130694332	130711794	130711845	5.39568e-14	6.80053e-12	-0.187
ENSG00000109756	RAPGEF2	chr4	+	160164925	160164943	160162352	160162520	160225493	160225625	0	0	-0.486
ENSG00000148019	CEP78	chr9	+	80880774	80880822	80880287	80880459	80881357	80881619	2.69784e-14	3.47875e-12	-0.313
ENSG00000008294	SPAG9	chr17	-	49053223	49053262	49052131	49052308	49054468	49054582	0	0	0.293
ENSG00000008294	SPAG9	chr17	-	49086491	49086503	49084629	49084687	49091592	49091714	0	0	-0.255
ENSG00000118705	RPN2	chr20	+	35866804	35866852	35864982	35865112	35869705	35870022	0	0	-0.357
ENSG00000139746	RBM26	chr13	-	79927287	79927359	79918803	79918929	79928573	79928705	0	0	-0.364
ENSG00000120685	PROSER1	chr13	-	39586827	39588613	39586219	39586370	39591636	39591681	0	0	0.38
ENSG00000124831	LRRFIP1	chr2	+	238666098	238666191	238664737	238664830	238667371	238667464	0	0	-0.284
ENSG00000124831	LRRFIP1	chr2	+	238666098	238666191	238664737	238664830	238668706	238668848	0	0	-0.67
ENSG00000124831	LRRFIP1	chr2	+	238667371	238667464	238664737	238664830	238668706	238668848	0	0	-0.565
ENSG00000052795	FNIP2	chr4	+	159754952	159755042	159754679	159754780	159756556	159756628	0	0	0.24
ENSG00000118482	PHF3	chr6	+	64356523	64356700	64345740	64346055	64389900	64390062	3.78956e-09	3.27145e-07	0.155
ENSG00000175203	DCTN2	chr12	-	57932265	57932307	57929531	57929628	57939810	57939879	0	0	-0.258
ENSG00000106443	PHF14	chr7	+	11021998	11022786	11014461	11014572	11030329	11030474	0	0	0.406
ENSG00000206530	WDR52	chr3	-	113063362	113063559	113060590	113060765	113077591	113077722	3.31875e-11	3.4108e-09	0.282
ENSG00000127603	MACF1	chr1	+	39893632	39893959	39893126	39893286	39894913	39894998	0	0	0.399
ENSG00000127603	MACF1	chr1	+	39902153	39902162	39901229	39901433	39903448	39903680	1.18345e-06	7.94043e-05	0.162
ENSG00000127603	MACF1	chr1	+	39930766	39930784	39929283	39929358	39934286	39934404	0	0	-0.22
ENSG00000173517	PEAK1	chr15	-	77577299	77577420	77544708	77544868	77578764	77578846	6.08143e-07	4.21258e-05	-0.19
ENSG00000169919	GUSB	chr7	-	65444713	65444898	65444385	65444528	65445210	65445396	0	0	0.343
ENSG00000169919	GUSB	chr7	-	65444820	65444898	65444385	65444528	65445210	65445396	5.30687e-14	6.69345e-12	0.372
ENSG00000142599	RERE	chr1	-	8674619	8674745	8617476	8617582	8684368	8684439	0	0	-0.189
ENSG00000004534	RBM6	chr3	+	50036872	50036946	50012755	50012825	50085677	50085752	8.95173e-13	1.03554e-10	-0.179
ENSG00000147601	TERF1	chr8	+	73942570	73942630	73939174	73939287	73944276	73944368	0	0	-0.314
ENSG00000248049	UBA6-AS1	chr4	+	68586139	68586769	68567078	68567202	68594257	68594404	6.52756e-07	4.5036e-05	0.189
ENSG00000145734	BDP1	chr5	+	70858601	70858722	70858100	70858347	70860580	70863647	0	0	0.272
ENSG00000116991	SIPA1L2	chr1	-	232539870	232539924	232539193	232539317	232551239	232551371	0	0	-0.602
ENSG00000167632	TRAPPC9	chr8	-	141436713	141436740	141415675	141415797	141445210	141445339	0	0	-0.402
ENSG00000172869	DMXL1	chr5	+	118542528	118542591	118539013	118539131	118552595	118552682	0	0	-0.212
ENSG00000075711	DLG1	chr3	-	196795372	196795408	196793574	196793625	196796089	196796131	0	0	-0.574
ENSG00000075711	DLG1	chr3	-	196802707	196802741	196796087	196796131	196803456	196803556	0	0	-0.405
ENSG00000075711	DLG1	chr3	-	196803456	196803556	196802707	196802741	196807921	196807988	0	0	0.363
ENSG00000075711	DLG1	chr3	-	196888510	196888609	196869588	196869639	196921295	196921460	2.99538e-13	3.59974e-11	0.204
ENSG00000075711	DLG1	chr3	-	196888510	196888609	196876613	196876667	196921295	196921460	0	0	0.169
ENSG00000163625	WDFY3	chr4	-	85648013	85648064	85645578	85645747	85654534	85654762	0	0	0.34
ENSG00000163625	WDFY3	chr4	-	85729486	85729570	85724442	85724620	85731039	85731497	0	0	-0.319
ENSG00000187239	FNBP1	chr9	-	132686122	132686275	132671168	132671278	132687238	132687436	3.68382e-11	3.77928e-09	-0.174
ENSG00000127481	UBR4	chr1	-	19476256	19476289	19475056	19475120	19477070	19477287	0	0	-0.579
ENSG00000104164	BLOC1S6	chr15	+	45895297	45895385	45879433	45879723	45897625	45897668	0	0	0.343
ENSG00000104164	BLOC1S6	chr15	+	45895301	45895385	45879549	45879723	45897625	45897712	0	0	0.339
ENSG00000146872	TLK2	chr17	+	60601596	60601692	60600494	60600538	60613530	60613698	0	0	-0.287
ENSG00000159023	EPB41	chr1	+	29385100	29385157	29379615	29379824	29386933	29386996	2.19091e-09	1.94071e-07	-0.375
ENSG00000159023	EPB41	chr1	+	29385322	29385364	29379615	29379824	29386933	29386996	1.78482e-05	0.00105346	-0.32
ENSG00000159023	EPB41	chr1	+	29386933	29386996	29379615	29379824	29391493	29391670	8.8902e-11	8.8075e-09	0.23
ENSG00000105223	PLD3	chr19	+	40871459	40871837	40854596	40854675	40872325	40872371	1.23778e-10	1.21583e-08	0.198
ENSG00000138802	SEC24B	chr4	+	110402832	110402937	110394159	110394342	110412482	110412563	1.11022e-16	1.6646e-14	-0.249
ENSG00000116698	SMG7	chr1	+	183516237	183516387	183515100	183515472	183518342	183518423	0	0	-0.508
ENSG00000102780	DGKH	chr13	+	42795399	42795530	42793821	42793930	42803234	42803386	0	0	0.349
ENSG00000231925	TAPBP	chr6	-	33280993	33281254	33271439	33273164	33281470	33281641	0	0	0.173
ENSG00000188157	AGRN	chr1	+	987372	987396	987107	987195	989132	989330	0	0	-0.404
ENSG00000188157	AGRN	chr1	+	988840	988873	987107	987195	989132	989330	0	0	-0.213
ENSG00000048991	R3HDM1	chr2	+	136373721	136373763	136362375	136362586	136374237	136374327	0	0	-0.494
ENSG00000048991	R3HDM1	chr2	+	136374237	136374327	136362425	136362586	136379063	136379178	0	0	-0.502
ENSG00000048991	R3HDM1	chr2	+	136399105	136399360	136396465	136396692	136402948	136403097	0	0	-0.404
ENSG00000137942	FNBP1L	chr1	+	94006598	94006613	94000261	94000465	94009663	94009773	0	0	-0.264
ENSG00000004487	KDM1A	chr1	+	23392552	23392564	23385565	23385660	23395031	23395174	0	0	-0.251
ENSG00000110075	PPP6R3	chr11	+	68376940	68377096	68370809	68370960	68377371	68377491	0	0	-0.206
ENSG00000110075	PPP6R3	chr11	+	68377078	68377096	68370809	68370960	68377371	68377491	0	0	-0.584
ENSG00000078304	PPP2R5C	chr14	+	102384167	102384284	102378737	102378810	102391477	102391644	0	0	0.222
ENSG00000164830	OXR1	chr8	+	107749747	107749828	107738334	107738537	107751685	107751811	0	0	-0.436
ENSG00000142687	KIAA0319L	chr1	-	35972212	35972736	35944566	35944813	36019950	36020120	8.06292e-09	6.75514e-07	0.204
ENSG00000203666	EFCAB2	chr1	+	245165422	245165534	245133283	245133745	245222687	245222760	2.02908e-09	1.80475e-07	0.242
ENSG00000151967	SCHIP1	chr3	+	159603995	159606732	159583951	159584070	159609885	159612512	1.66461e-10	1.61857e-08	-0.232
ENSG00000198482	ZNF808	chr19	+	53050764	53050891	53046518	53046600	53056359	53056419	4.44089e-16	6.48438e-14	0.197
ENSG00000117625	RCOR3	chr1	+	211486061	211486177	211477424	211477482	211486765	211487014	1.54321e-14	2.02457e-12	-0.281
ENSG00000117625	RCOR3	chr1	+	211486061	211486303	211474802	211477482	211486765	211487181	0	0	-0.216
ENSG00000143622	RIT1	chr1	-	155874393	155874401	155874101	155874293	155874521	155874595	0	0	-0.277
ENSG00000133226	SRRM1	chr1	+	24989673	24989715	24989150	24989295	24993305	24993336	0	0	-0.336
ENSG00000100503	NIN	chr14	-	51197640	51197701	51196240	51196441	51202233	51202335	0	0	-0.702
ENSG00000100503	NIN	chr14	-	51223209	51225348	51221459	51221585	51226574	51227077	0	0	0.734
ENSG00000197694	SPTAN1	chr9	+	131355261	131355321	131353755	131353904	131356453	131356652	0	0	-0.599
ENSG00000163875	MEAF6	chr1	-	37962147	37962205	37961474	37961519	37967404	37967597	2.08514e-10	2.01727e-08	-0.259
ENSG00000163875	MEAF6	chr1	-	37962307	37962337	37961485	37961519	37967404	37967597	0	0	-0.755
ENSG00000058272	PPP1R12A	chr12	-	80199945	80200077	80199371	80199548	80201005	80201110	0	0	-0.452
ENSG00000058272	PPP1R12A	chr12	-	80199945	80200113	80199371	80199548	80201005	80201110	0	0	-0.46
ENSG00000148339	SLC25A25	chr9	+	130864358	130864394	130863587	130863675	130864648	130864760	0	0	-0.263
ENSG00000151150	ANK3	chr10	-	61926348	61926411	61898721	61898845	61926581	61926654	0	0	0.523
ENSG00000115020	PIKFYVE	chr2	+	209138741	209138777	209138307	209138457	209141435	209141554	0	0	-0.563
ENSG00000115020	PIKFYVE	chr2	+	209169569	209169737	209168894	209169042	209176959	209177019	8.46751e-10	7.77906e-08	-0.156
ENSG00000149311	ATM	chr11	+	108202605	108202764	108202170	108202284	108204612	108204635	0	0	0.151
ENSG00000242086	LINC00969	chr3	+	195416209	195416309	195415254	195415668	195435617	195435712	0	0	0.399
ENSG00000166313	APBB1	chr11	-	6423206	6423212	6422281	6422918	6423311	6423439	0	0	-0.745
ENSG00000135365	PHF21A	chr11	-	46112005	46112132	46105716	46105853	46113733	46113774	0	0	-0.217
ENSG00000160584	SIK3	chr11	-	116746581	116746725	116746089	116746167	116746968	116747079	0	0	0.22
ENSG00000152520	PAN3	chr13	+	28771321	28771483	28752001	28752072	28794367	28794515	4.21885e-15	5.76179e-13	-0.271
ENSG00000169045	HNRNPH1	chr5	-	179045145	179045324	179044799	179044912	179047892	179048036	0	0	-0.187
ENSG00000173588	CCDC41	chr12	-	94794625	94794757	94772566	94772818	94805472	94805623	1.07803e-13	1.33634e-11	-0.154
ENSG00000092841	MYL6	chr12	+	56554409	56554454	56554026	56554104	56555170	56555334	3.14193e-14	4.02739e-12	0.195
ENSG00000100731	PCNX	chr14	+	71455283	71455416	71443658	71445365	71476350	71476441	0	0	-0.281
ENSG00000136436	CALCOCO2	chr17	+	46933940	46933978	46933462	46933549	46937675	46937811	0	0	-0.212
ENSG00000110274	CEP164	chr11	+	117206320	117206396	117198644	117198924	117209281	117209384	9.69669e-12	1.0417e-09	0.28
ENSG00000165219	GAPVD1	chr9	+	128104497	128104578	128103455	128103543	128109097	128109220	0	0	0.238
ENSG00000139793	MBNL2	chr13	+	98017389	98017425	98009735	98009889	98018712	98018807	0	0	-0.638
ENSG00000198663	C6orf89	chr6	+	36862279	36862379	36853629	36853804	36867201	36867409	0	0	-0.266
ENSG00000064042	LIMCH1	chr4	+	41689856	41689934	41687726	41687847	41691543	41691652	0	0	-0.576
ENSG00000132589	FLOT2	chr17	-	27211242	27211333	27209996	27210249	27212874	27212965	0	0	0.193
ENSG00000052126	PLEKHA5	chr12	+	19423121	19423139	19422703	19422819	19427449	19427917	0	0	-0.237
ENSG00000052126	PLEKHA5	chr12	+	19443610	19443730	19440406	19440490	19473495	19473519	0	0	-0.711
ENSG00000052126	PLEKHA5	chr12	+	19472954	19472990	19440406	19440490	19473495	19473519	0	0	-0.645
ENSG00000054523	KIF1B	chr1	+	10333071	10333089	10332298	10332364	10335485	10335561	0	0	-0.634
ENSG00000054523	KIF1B	chr1	+	10386168	10386417	10384815	10384953	10394577	10394696	0	0	-0.268
ENSG00000113448	PDE4D	chr5	-	58481014	58481088	58476420	58476470	58489325	58489362	0	0	0.173
ENSG00000196646	ZNF136	chr19	+	12296599	12296726	12273878	12274021	12296928	12296972	1.05338e-11	1.12743e-09	-0.262
ENSG00000127914	AKAP9	chr7	+	91621471	91621525	91609602	91609647	91622198	91622369	0	0	0.612
ENSG00000148925	BTBD10	chr11	-	13466570	13466728	13443188	13443385	13484638	13484773	0	0	-0.352
ENSG00000138071	ACTR2	chr2	+	65469182	65469197	65466985	65467096	65473657	65473873	0	0	-0.182
ENSG00000156642	NPTN	chr15	-	73889362	73889710	73884306	73884478	73925465	73925585	0	0	-0.165
ENSG00000047849	MAP4	chr3	-	47894652	47894842	47892184	47894428	47896737	47896850	0	0	0.249
ENSG00000047849	MAP4	chr3	-	47917174	47917390	47913406	47913590	47918906	47919013	0	0	0.246
ENSG00000047849	MAP4	chr3	-	48028872	48028923	47969717	47969840	48040127	48040369	0	0	-0.427
ENSG00000107679	PLEKHA1	chr10	+	124187791	124187832	124186457	124186547	124189139	124191861	0	0	0.574
ENSG00000107679	PLEKHA1	chr10	+	124187791	124187936	124186457	124186547	124189139	124189638	0	0	0.592
ENSG00000122705	CLTA	chr9	+	36209263	36209317	36204064	36204176	36211599	36212056	0	0	-0.57
ENSG00000122705	CLTA	chr9	+	36210621	36210657	36204064	36204176	36211599	36211781	0	0	-0.496
ENSG00000109670	FBXW7	chr4	-	153333631	153333681	153332311	153333024	153456092	153456153	6.01741e-13	7.0696e-11	-0.156
ENSG00000065243	PKN2	chr1	+	89270073	89270217	89251786	89251896	89270528	89270577	0	0	0.597
ENSG00000101294	HM13	chr20	+	30155880	30156027	30154012	30154098	30156922	30157370	0	0	-0.208
ENSG00000101294	HM13	chr20	+	30155880	30156083	30154012	30154098	30156922	30157370	0	0	-0.248
ENSG00000132694	ARHGEF11	chr1	-	156924683	156924713	156921364	156921491	156925494	156925591	0	0	0.572
ENSG00000132694	ARHGEF11	chr1	-	156941488	156941608	156939789	156939835	156946774	156946846	2.36011e-12	2.65224e-10	-0.221
ENSG00000115282	TTC31	chr2	+	74717151	74717254	74710448	74710537	74717370	74717600	4.59195e-11	4.67493e-09	0.375
ENSG00000149131	SERPING1	chr11	+	57367336	57367850	57365721	57365794	57369507	57369642	3.33067e-15	4.59224e-13	0.302
ENSG00000149131	SERPING1	chr11	+	57367351	57367850	57365275	57365794	57369507	57369642	1.11022e-16	1.6646e-14	0.319
ENSG00000133026	MYH10	chr17	-	8479942	8479990	8473037	8473130	8480553	8480656	0	0	-0.644
ENSG00000133026	MYH10	chr17	-	8479960	8479990	8473037	8473130	8480553	8480656	0	0	-0.703
ENSG00000071054	MAP4K4	chr2	+	102477286	102477448	102476104	102476326	102481391	102481498	0	0	-0.338
ENSG00000071054	MAP4K4	chr2	+	102480282	102480513	102477286	102477448	102481391	102481465	1.74305e-14	2.27984e-12	0.292
ENSG00000163714	U2SURP	chr3	+	142742816	142742860	142741694	142741906	142745990	142746095	0.000536964	0.0262308	-0.155
ENSG00000117523	PRRC2C	chr1	+	171558507	171558744	171557517	171557644	171560725	171560986	0	0	-0.45
ENSG00000023516	AKAP11	chr13	+	42887182	42887266	42882589	42882745	42888029	42888076	0	0	-0.19
ENSG00000148341	SH3GLB2	chr9	-	131771731	131771746	131771384	131771625	131772049	131772150	0	0	-0.737
ENSG00000148341	SH3GLB2	chr9	-	131774514	131774577	131772948	131772972	131776689	131776782	0	0	0.417
ENSG00000148341	SH3GLB2	chr9	-	131775286	131775298	131774514	131774577	131776689	131776782	0	0	-0.661
ENSG00000116731	PRDM2	chr1	+	14104912	14109326	14099572	14099683	14113009	14114152	0	0	-0.279
ENSG00000138443	ABI2	chr2	+	204246911	204246929	204244930	204245107	204255768	204255866	0	0	-0.618
ENSG00000138443	ABI2	chr2	+	204259422	204259569	204255766	204255866	204260378	204260503	0	0	0.343
ENSG00000138443	ABI2	chr2	+	204259422	204259569	204255766	204255866	204260381	204260503	0	0	0.254
ENSG00000138443	ABI2	chr2	+	204261507	204261690	204260378	204260503	204267298	204267400	0	0	-0.607
ENSG00000196912	ANKRD36B	chr2	-	98195368	98195506	98177294	98177323	98196924	98197031	2.07198e-06	0.00013535	0.164
ENSG00000148399	DPH7	chr9	-	140471921	140472055	140470531	140470619	140473076	140473341	6.6016e-11	6.61589e-09	0.269
ENSG00000169398	PTK2	chr8	-	141679825	141679834	141678367	141678523	141684396	141684503	0	0	-0.373
ENSG00000169398	PTK2	chr8	-	141772466	141772487	141771263	141771361	141774332	141774359	0	0	-0.631
ENSG00000169398	PTK2	chr8	-	141779673	141779691	141774332	141774389	141799572	141799625	0	0	-0.57
ENSG00000108175	ZMIZ1	chr10	+	81070680	81070941	81067161	81067328	81072398	81076276	2.22045e-16	3.28653e-14	0.181
ENSG00000187240	DYNC2H1	chr11	+	103029405	103029538	103027116	103027499	103029638	103029756	5.72285e-07	3.97055e-05	-0.18
ENSG00000055917	PUM2	chr2	-	20478343	20478580	20462953	20463221	20482707	20482992	0	0	0.42
ENSG00000138674	SEC31A	chr4	-	83782783	83782861	83778841	83778917	83783686	83783725	0	0	-0.166
ENSG00000138674	SEC31A	chr4	-	83782783	83782861	83778841	83778917	83784470	83784545	0	0	-0.389
ENSG00000138674	SEC31A	chr4	-	83783686	83783725	83778841	83778917	83784470	83784545	0	0	-0.332
ENSG00000136754	ABI1	chr10	-	27047990	27048164	27044583	27044670	27054146	27054247	0	0	0.195
ENSG00000204843	DCTN1	chr2	-	74600054	74600075	74598483	74598855	74604558	74604593	0	0	-0.448
ENSG00000204843	DCTN1	chr2	-	74603868	74603889	74598663	74598855	74604558	74604593	0	0	-0.714
ENSG00000185630	PBX1	chr1	+	164789308	164789421	164781226	164781386	164790773	164790863	0	0	-0.365
ENSG00000167703	SLC43A2	chr17	-	1490242	1490254	1489206	1489345	1494095	1494242	0	0	-0.6
ENSG00000040933	INPP4A	chr2	+	99162431	99162536	99160339	99160470	99169248	99169432	0	0	-0.19
ENSG00000198753	PLXNB3	chrX	+	153032327	153033368	153030925	153031035	153033703	153033883	6.75227e-12	7.38205e-10	0.211
ENSG00000176049	JAKMIP2	chr5	-	146981303	146981374	146967989	146971249	146991868	146991934	0	0	-0.302
ENSG00000070961	ATP2B1	chr12	-	89992366	89992520	89981832	89985072	89992893	89993076	0	0	-0.858
ENSG00000091039	OSBPL8	chr12	-	76853638	76853675	76844630	76844768	76881289	76881398	0	0	-0.529
ENSG00000091039	OSBPL8	chr12	-	76853638	76853675	76844680	76844759	76881289	76881398	0	0	-0.53
ENSG00000146463	ZMYM4	chr1	+	35824525	35825047	35790960	35791006	35835629	35835714	0	0	0.29
ENSG00000128563	PRKRIP1	chr7	+	102036423	102036984	102016658	102016769	102039994	102040095	8.76242e-11	8.69086e-09	0.266
ENSG00000156976	EIF4A2	chr3	+	186502750	186502890	186502352	186502485	186503671	186503702	0	0	-0.151
ENSG00000123562	MORF4L2	chrX	-	102933426	102933528	102930423	102931979	102940098	102940188	0	0	0.37
ENSG00000123562	MORF4L2	chrX	-	102933426	102933548	102931753	102931979	102940098	102940188	0	0	0.406
ENSG00000123562	MORF4L2	chrX	-	102933426	102933577	102930432	102931979	102940098	102941149	0	0	0.433
ENSG00000123562	MORF4L2	chrX	-	102933426	102933579	102930427	102931979	102940098	102940188	0	0	0.42
ENSG00000161203	AP2M1	chr3	+	183898432	183898529	183897956	183898039	183898636	183898703	0	0	-0.345
ENSG00000147044	CASK	chrX	-	41414852	41414888	41412971	41413168	41416284	41416353	0	0	0.403
ENSG00000147044	CASK	chrX	-	41481869	41481887	41469156	41469278	41485856	41485956	0	0	-0.625
ENSG00000100281	HMGXB4	chr22	+	35658315	35658414	35653479	35653550	35659070	35659219	3.83455e-05	0.00216795	-0.17
ENSG00000156650	KAT6B	chr10	+	76735156	76735539	76732264	76732397	76737073	76737195	0	0	0.223
ENSG00000156650	KAT6B	chr10	+	76735156	76736088	76732264	76732397	76737073	76737195	0	0	0.357
ENSG00000137075	RNF38	chr9	-	36390463	36390613	36375930	36376124	36424609	36424680	3.0334e-08	2.40745e-06	-0.175
ENSG00000129295	LRRC6	chr8	-	133644985	133645209	133637517	133637700	133650180	133650353	0	0	0.361
ENSG00000144283	PKP4	chr2	+	159389949	159390046	159389691	159389828	159433782	159433895	0	0	-0.368
ENSG00000144283	PKP4	chr2	+	159533250	159533379	159530394	159530512	159535092	159535166	0	0	-0.181
ENSG00000257621	RP11-349A22.5	chr14	-	58759783	58759856	58758352	58758425	58764672	58764802	0	0	-0.315
ENSG00000113360	DROSHA	chr5	-	31515560	31515671	31515094	31515326	31521229	31521322	0	0	0.171
ENSG00000113360	DROSHA	chr5	-	31521229	31521322	31515094	31515326	31526185	31527019	0	0	-0.165
ENSG00000136628	EPRS	chr1	-	220191467	220191488	220184287	220184398	220191790	220191850	0	0	-0.252
ENSG00000164176	EDIL3	chr5	-	83525672	83525702	83476210	83476339	83549901	83550030	0	0	-0.161
ENSG00000111731	C2CD5	chr12	-	22655672	22655738	22646156	22646271	22659644	22659753	0	0	-0.497
ENSG00000111731	C2CD5	chr12	-	22665580	22665613	22659644	22659753	22666227	22666258	0	0	-0.238
ENSG00000101150	TPD52L2	chr20	+	62507168	62507228	62505020	62505169	62514071	62514173	0	0	0.221
ENSG00000101150	TPD52L2	chr20	+	62517368	62517395	62514071	62514173	62520542	62520591	0	0	-0.245
ENSG00000101150	TPD52L2	chr20	+	62518916	62518958	62514071	62514173	62520542	62520591	0	0	-0.331
ENSG00000182667	NTM	chr11	+	132200046	132200079	132184445	132184597	132204939	132205040	0	0	0.497
ENSG00000078668	VDAC3	chr8	+	42254195	42254198	42252601	42252651	42256229	42256382	0	0	-0.685
ENSG00000119314	PTBP3	chr9	-	115092720	115092754	115060111	115060196	115095749	115095894	0	0	-0.2
ENSG00000123636	BAZ2B	chr2	-	160193452	160193588	160189050	160189197	160194077	160194283	0	0	0.502
ENSG00000123636	BAZ2B	chr2	-	160257109	160257175	160253855	160253900	160261359	160261421	0	0	0.157
ENSG00000196440	ARMCX4	chrX	+	100779190	100779419	100766011	100766042	100786630	100786999	2.08187e-06	0.000135893	0.184
ENSG00000159658	EFCAB14	chr1	-	47154024	47154216	47152455	47152542	47155258	47155363	0	0	-0.161
ENSG00000156958	GALK2	chr15	+	49574183	49574282	49531416	49531564	49575762	49575776	0	0	0.155
ENSG00000034053	APBA2	chr15	+	29386480	29386516	29385277	29385423	29390692	29390779	0	0	-0.717
ENSG00000143393	PI4KB	chr1	-	151282686	151282731	151280049	151280277	151288048	151288985	1.33045e-10	1.30243e-08	-0.171
ENSG00000143393	PI4KB	chr1	-	151298647	151298849	151297220	151297393	151299746	151299892	0	0	0.42
ENSG00000163531	NFASC	chr1	+	204931235	204931286	204926783	204926954	204937376	204937488	0	0	0.496
ENSG00000163531	NFASC	chr1	+	204953154	204953270	204950925	204951148	204956545	204956668	1.72296e-12	1.96297e-10	0.226
ENSG00000163531	NFASC	chr1	+	204960419	204960434	204957760	204957934	204978684	204978816	0	0	-0.611
ENSG00000163531	NFASC	chr1	+	204966297	204966534	204957760	204957934	204978684	204978816	1.11022e-16	1.6646e-14	-0.19
ENSG00000163531	NFASC	chr1	+	204971723	204971876	204957760	204957934	204978684	204978816	0	0	-0.675
ENSG00000079156	OSBPL6	chr2	+	179204398	179204491	179203717	179203821	179213950	179214116	0	0	-0.489
ENSG00000079156	OSBPL6	chr2	+	179209012	179209087	179203717	179203821	179213950	179214116	0	0	-0.43
ENSG00000197608	ZNF841	chr19	-	52579296	52579425	52567718	52570863	52588039	52588131	7.77156e-16	1.11687e-13	0.155
ENSG00000156475	PPP2R2B	chr5	-	146257564	146257758	146080607	146080705	146460621	146460671	8.77076e-15	1.16836e-12	-0.217
ENSG00000112079	STK38	chr6	-	36485493	36485617	36483114	36483269	36489510	36489594	0	0	0.151
ENSG00000112701	SENP6	chr6	+	76350399	76350420	76344422	76344527	76357446	76357517	0	0	-0.447
ENSG00000112701	SENP6	chr6	+	76350402	76350420	76344422	76344527	76357446	76357517	0	0	-0.439
ENSG00000117335	CD46	chr1	+	207941123	207941168	207940357	207940540	207943665	207943707	0	0	0.333
ENSG00000112305	SMAP1	chr6	+	71501391	71501472	71482631	71483128	71508359	71508440	0	0	-0.339
ENSG00000066084	DIP2B	chr12	+	51064968	51065181	51053976	51054102	51068256	51068412	0	0	0.211
ENSG00000138834	MAPK8IP3	chr16	+	1808978	1808996	1808148	1808160	1809958	1810016	0	0	-0.652
ENSG00000179912	R3HDM2	chr12	-	57666235	57666337	57663534	57663777	57674140	57674313	0	0	-0.424
ENSG00000179912	R3HDM2	chr12	-	57682639	57682693	57677606	57677839	57682791	57682823	0	0	-0.611
ENSG00000179912	R3HDM2	chr12	-	57686354	57686432	57682791	57682823	57689181	57689262	0	0	0.234
ENSG00000179912	R3HDM2	chr12	-	57686354	57686450	57682791	57682823	57689181	57689290	0	0	0.205
ENSG00000117691	NENF	chr1	+	212615906	212615967	212606228	212606462	212617680	212617784	1.83378e-07	1.33711e-05	0.151
ENSG00000095637	SORBS1	chr10	-	97131082	97131184	97127406	97127456	97135729	97135813	0	0	-0.41
ENSG00000095637	SORBS1	chr10	-	97131082	97131184	97127406	97127456	97141441	97141556	0	0	-0.686
ENSG00000095637	SORBS1	chr10	-	97135729	97135813	97127406	97127456	97141441	97141556	0	0	-0.268
ENSG00000095637	SORBS1	chr10	-	97174250	97174619	97170389	97170534	97175225	97175942	3.51078e-06	0.00022418	-0.173
ENSG00000095637	SORBS1	chr10	-	97194378	97194474	97192204	97192333	97197246	97197312	0	0	0.427
ENSG00000134121	CHL1	chr3	+	384666	384714	383594	383765	386271	386392	0	0	0.628
ENSG00000271793	RP11-321N4.5	chr6	-	86277251	86277295	86267695	86267778	86281854	86281933	1.85085e-11	1.93667e-09	-0.204
ENSG00000134324	LPIN1	chr2	+	11916211	11916319	11913745	11913871	11919644	11919771	2.33147e-15	3.2508e-13	0.236
ENSG00000127663	KDM4B	chr19	+	5119128	5119230	5110632	5110829	5119663	5119693	0	0	0.365
ENSG00000163635	ATXN7	chr3	+	63983296	63983363	63981180	63982159	63985125	63985230	5.55112e-15	7.49266e-13	-0.279
ENSG00000175416	CLTB	chr5	-	175823479	175823533	175819455	175819946	175824607	175824719	0	0	-0.67
ENSG00000188343	FAM92A1	chr8	+	94714747	94714771	94713451	94713686	94715847	94715916	0	0	-0.233
ENSG00000237238	BMS1P10	chr9	-	67331154	67331343	67330889	67331070	67334094	67334266	7.37858e-06	0.000455698	-0.165
ENSG00000198947	DMD	chrX	-	31187559	31187718	31165391	31165635	31196785	31196922	0	0	0.379
ENSG00000151239	TWF1	chr12	-	44192367	44192388	44191510	44191636	44193200	44193305	0	0	-0.316
ENSG00000060237	WNK1	chr12	+	988738	989197	987377	987527	989886	989980	0	0	-0.192
ENSG00000060237	WNK1	chr12	+	989886	990165	987377	987527	990857	990955	0	0	-0.191
ENSG00000060237	WNK1	chr12	+	1013618	1013660	1009762	1009836	1017012	1017122	0	0	-0.301
ENSG00000078053	AMPH	chr7	-	38457424	38457550	38433604	38433814	38462020	38462077	0	0	-0.415
ENSG00000180776	ZDHHC20	chr13	-	21995199	21995303	21987790	21987911	21999790	21999817	0	0	0.389
ENSG00000182473	EXOC7	chr17	-	74087223	74087316	74085255	74085401	74090494	74090662	0	0	-0.511
ENSG00000175455	CCDC14	chr3	-	123674689	123674812	123667742	123667979	123675201	123675274	1.75415e-14	2.2909e-12	0.242
ENSG00000175455	CCDC14	chr3	-	123674689	123674812	123667742	123667979	123675586	123675642	0	0	0.327
ENSG00000175455	CCDC14	chr3	-	123674689	123674812	123667742	123667979	123679990	123680228	2.22045e-16	3.28653e-14	0.344
ENSG00000175455	CCDC14	chr3	-	123674689	123674962	123667742	123667979	123675201	123675274	6.66134e-16	9.63718e-14	0.265
ENSG00000175455	CCDC14	chr3	-	123674689	123674962	123667742	123667979	123675586	123675642	0	0	0.379
ENSG00000175455	CCDC14	chr3	-	123674689	123675642	123667742	123667979	123679990	123680196	5.50706e-11	5.56406e-09	0.268
ENSG00000147364	FBXO25	chr8	+	417719	417746	413006	413150	418714	419873	0	0	-0.634
ENSG00000225648	SBDSP1	chr7	+	72301271	72301393	72300085	72300362	72302181	72302378	1.75089e-06	0.000115376	0.153
ENSG00000108262	GIT1	chr17	-	27905979	27906006	27905748	27905797	27908355	27908398	0	0	-0.771
ENSG00000151322	NPAS3	chr14	+	33684742	33684793	33684387	33684632	33836391	33836474	0	0	-0.158
ENSG00000106070	GRB10	chr7	-	50799968	50800065	50771517	50771605	50823583	50823753	9.02805e-05	0.00486745	-0.153
ENSG00000171735	CAMTA1	chr1	+	7815697	7815728	7812518	7812593	7826518	7829766	0	0	-0.242
ENSG00000162927	PUS10	chr2	-	61181216	61181293	61181067	61181123	61182152	61182209	3.35464e-07	2.38578e-05	0.229
ENSG00000003756	RBM5	chr3	+	50147811	50147896	50147035	50147121	50150815	50150977	7.24179e-08	5.55891e-06	0.154
ENSG00000132466	ANKRD17	chr4	-	74005247	74006000	74000833	74000982	74007457	74007509	2.59781e-08	2.07219e-06	-0.193
ENSG00000111666	CHPT1	chr12	+	102113900	102114032	102110505	102110590	102116945	102117032	0	0	0.432
ENSG00000197111	PCBP2	chr12	+	53861588	53861627	53861004	53861077	53862560	53862616	1.43219e-14	1.88035e-12	0.173
ENSG00000097033	SH3GLB1	chr1	+	87194085	87194124	87189995	87190088	87200284	87200374	0	0	-0.246
ENSG00000097033	SH3GLB1	chr1	+	87195770	87195794	87189995	87190088	87200284	87200374	0	0	-0.288
ENSG00000082805	ERC1	chr12	+	1221380	1221464	1219357	1219513	1225031	1225199	0	0	0.358
ENSG00000082805	ERC1	chr12	+	1221380	1221473	1219357	1219513	1225031	1225199	0	0	0.404
ENSG00000082805	ERC1	chr12	+	1313666	1313678	1299024	1299218	1345934	1346070	0	0	-0.575
ENSG00000082805	ERC1	chr12	+	1372199	1372331	1345934	1346070	1399017	1399178	0	0	0.361
ENSG00000082805	ERC1	chr12	+	1519554	1519619	1517314	1517413	1553727	1553755	0	0	-0.701
ENSG00000099204	ABLIM1	chr10	-	116213137	116213242	116211382	116211430	116225456	116225586	0	0	-0.318
ENSG00000077157	PPP1R12B	chr1	+	202414173	202414356	202411653	202411700	202418116	202418225	0	0	0.17
ENSG00000135976	ANKRD36	chr2	+	97864322	97864395	97864199	97864228	97866070	97866099	1.0982e-08	9.09954e-07	-0.161
ENSG00000135976	ANKRD36	chr2	+	97899466	97899608	97890542	97890616	97907002	97907216	3.74332e-11	3.83804e-09	0.212
ENSG00000197122	SRC	chr20	+	36014862	36014880	36014477	36014577	36022297	36022396	0	0	-0.686
ENSG00000112715	VEGFA	chr6	+	43748468	43748540	43746625	43746655	43752277	43752299	1.14102e-07	8.53542e-06	-0.256
ENSG00000112715	VEGFA	chr6	+	43749692	43749789	43746625	43746655	43752277	43752299	3.33067e-16	4.89216e-14	-0.268
ENSG00000112715	VEGFA	chr6	+	43749692	43749824	43746625	43746655	43752277	43752299	0	0	-0.196
ENSG00000116141	MARK1	chr1	+	220831131	220831176	220826442	220826694	220835153	220835800	0	0	-0.24
ENSG00000108292	MLLT6	chr17	+	36878130	36878480	36876911	36877000	36878930	36879021	0	0	0.219
ENSG00000224078	SNHG14	chr15	+	25246504	25246860	25245391	25245521	25264173	25264295	4.56228e-08	3.57174e-06	-0.162
ENSG00000130508	PXDN	chr2	-	1691403	1691475	1687851	1687923	1695699	1695771	8.13793e-14	1.01533e-11	-0.282
ENSG00000174501	ANKRD36C	chr2	-	96582357	96582469	96581890	96581919	96583602	96583675	0	0	-0.389
ENSG00000174501	ANKRD36C	chr2	-	96610374	96610442	96604734	96604763	96610861	96610869	0	0	0.275
ENSG00000130396	MLLT4	chr6	+	168355137	168355173	168351865	168352867	168363112	168363341	0	0	-0.465
ENSG00000130396	MLLT4	chr6	+	168355140	168355173	168351865	168352867	168363112	168363247	0	0	-0.316
ENSG00000198909	MAP3K3	chr17	+	61712068	61712161	61710040	61710162	61723393	61723434	1.35507e-10	1.32503e-08	0.168
ENSG00000123240	OPTN	chr10	+	13150137	13150289	13141448	13141958	13151111	13151288	0	0	0.302
ENSG00000166833	NAV2	chr11	+	19905839	19905908	19901414	19901673	19913979	19914140	0	0	-0.397
ENSG00000166833	NAV2	chr11	+	20114644	20114745	20113751	20113914	20117217	20117313	0	0	0.24
ENSG00000113163	COL4A3BP	chr5	-	74695134	74695212	74685416	74685512	74696029	74696122	0	0	-0.269
ENSG00000186001	LRCH3	chr3	+	197592982	197593090	197592293	197592342	197597030	197597047	8.20264e-10	7.54373e-08	0.154
ENSG00000175727	MLXIP	chr12	+	122616838	122616930	122615390	122615480	122617894	122618534	1.11022e-16	1.6646e-14	0.202
ENSG00000142192	APP	chr21	-	27369674	27369731	27354656	27354790	27372329	27372497	0	0	0.245
ENSG00000142192	APP	chr21	-	27369674	27369731	27354656	27354790	27394155	27394358	0	0	0.385
ENSG00000142192	APP	chr21	-	27372329	27372497	27354656	27354790	27394155	27394358	0	0	0.396
ENSG00000141644	MBD1	chr18	-	47801739	47801814	47801498	47801615	47801969	47802098	0	0	-0.424
ENSG00000131375	CAPN7	chr3	+	15287032	15287178	15283684	15283760	15288238	15288301	1.11022e-16	1.6646e-14	0.16
ENSG00000173230	GOLGB1	chr3	-	121438492	121438600	121437234	121437348	121441108	121441225	3.28425e-10	3.12155e-08	-0.184
ENSG00000173230	GOLGB1	chr3	-	121438492	121438615	121437234	121437348	121441108	121441225	6.07403e-13	7.13128e-11	-0.185
ENSG00000143774	GUK1	chr1	+	228328824	228328989	228327965	228328064	228333211	228333325	0	0	-0.245
ENSG00000143774	GUK1	chr1	+	228328824	228329208	228328018	228328064	228333211	228333325	0	0	-0.157
ENSG00000150471	LPHN3	chr4	+	62248841	62248907	62066975	62067483	62362838	62363066	6.99729e-12	7.64028e-10	0.221
ENSG00000150471	LPHN3	chr4	+	62383032	62383236	62362838	62363066	62452944	62453158	0	0	-0.197
ENSG00000150471	LPHN3	chr4	+	62596339	62596354	62542543	62542653	62598471	62599272	0	0	-0.217
ENSG00000150471	LPHN3	chr4	+	62778436	62778475	62775277	62775463	62800557	62800741	0	0	-0.335
ENSG00000150471	LPHN3	chr4	+	62933883	62933935	62910170	62910267	62935826	62936711	0	0	-0.396
ENSG00000112320	SOBP	chr6	+	107954717	107956673	107854662	107854814	107979410	107981357	0	0	0.276
ENSG00000112320	SOBP	chr6	+	107954717	107956673	107908283	107908379	107979410	107981357	0	0	0.296
ENSG00000115966	ATF2	chr2	-	175986171	175986268	175982978	175983097	175994865	175994933	0	0	-0.307
ENSG00000153560	UBP1	chr3	-	33450181	33450289	33444292	33444396	33450727	33450838	0	0	-0.274
ENSG00000147133	TAF1	chrX	+	70674856	70674862	70674590	70674707	70678090	70678216	0	0	-0.439
ENSG00000258289	CHURC1	chr14	+	65392727	65392798	65390708	65390844	65398855	65401103	9.5656e-07	6.49868e-05	-0.205
ENSG00000166900	STX3	chr11	+	59554509	59554609	59540683	59540767	59556345	59556420	0	0	0.298
ENSG00000171055	FEZ2	chr2	-	36787927	36788008	36782825	36782891	36805739	36806008	0	0	-0.235
ENSG00000171055	FEZ2	chr2	-	36787927	36788008	36785580	36785656	36805739	36806008	0	0	-0.419
ENSG00000180957	PITPNB	chr22	-	28250841	28250927	28247656	28249651	28254374	28254497	0	0	0.348
ENSG00000110713	NUP98	chr11	-	3781617	3781856	3774545	3774638	3784131	3784269	9.722e-08	7.34554e-06	0.161
ENSG00000112983	BRD8	chr5	-	137495243	137495288	137492570	137492956	137495757	137495818	0	0	-0.362
ENSG00000112983	BRD8	chr5	-	137504158	137504377	137503622	137503767	137504910	137505038	4.20135e-11	4.28483e-09	0.19
ENSG00000153113	CAST	chr5	+	96062457	96062563	96058342	96058402	96063192	96063234	0	0	0.242
ENSG00000153113	CAST	chr5	+	96062497	96062563	96058342	96058402	96063192	96063234	0	0	0.305
ENSG00000153113	CAST	chr5	+	96064856	96064913	96063192	96063234	96065315	96065395	1.25455e-14	1.65339e-12	0.212
ENSG00000129003	VPS13C	chr15	-	62315978	62316044	62315609	62315719	62325639	62325741	0	0	-0.376
ENSG00000129003	VPS13C	chr15	-	62320556	62320619	62315609	62315719	62325639	62325741	0	0	-0.523
ENSG00000103540	CCP110	chr16	+	19557733	19557796	19557138	19557212	19562517	19564722	0.000943102	0.0444894	-0.16
ENSG00000005884	ITGA3	chr17	+	48165588	48165730	48163692	48165233	48166473	48167844	0	0	0.235
ENSG00000187391	MAGI2	chr7	-	77694890	77694979	77648855	77649293	77708263	77708402	0	0	-0.452
ENSG00000100320	RBFOX2	chr22	-	36152151	36152191	36142519	36142608	36155934	36156067	1.11022e-16	1.6646e-14	0.175
ENSG00000254995	STX16-NPEPL1	chr20	+	57266460	57266618	57248686	57248767	57266779	57266836	7.39141e-10	6.82303e-08	-0.237
ENSG00000152583	SPARCL1	chr4	-	88425973	88426075	88416132	88416279	88450196	88450609	0	0	0.164
ENSG00000134352	IL6ST	chr5	-	55265377	55265683	55259973	55260140	55272042	55272106	1.29347e-09	1.16665e-07	-0.165
ENSG00000204681	GABBR1	chr6	-	29577005	29577156	29576377	29576510	29578700	29578778	0	0	-0.295
ENSG00000117114	LPHN2	chr1	+	82418670	82418709	82417640	82417826	82421560	82421744	0	0	-0.746
ENSG00000118518	RNF146	chr6	+	127607194	127607322	127601375	127601485	127607760	127607788	9.96652e-06	0.000606445	-0.172
ENSG00000103351	CLUAP1	chr16	+	3583098	3583155	3582785	3582841	3586121	3586501	0	0	-0.234
ENSG00000021574	SPAST	chr2	+	32323864	32323960	32314590	32314674	32339706	32339894	0	0	-0.289
ENSG00000154556	SORBS2	chr4	-	186572937	186572982	186570620	186570810	186573815	186573842	2.77556e-15	3.84524e-13	-0.181
ENSG00000154556	SORBS2	chr4	-	186605907	186605996	186599949	186599976	186611715	186611765	0	0	-0.394
ENSG00000154556	SORBS2	chr4	-	186605907	186606000	186599949	186599976	186611715	186611753	0	0	-0.357
ENSG00000178163	ZNF518B	chr4	-	10456428	10456612	10441497	10448163	10458940	10458984	6.22754e-05	0.00343674	-0.172
ENSG00000169914	OTUD3	chr1	+	20220860	20220973	20216877	20217026	20224032	20224155	6.51083e-09	5.50272e-07	-0.202
ENSG00000137145	DENND4C	chr9	+	19336683	19336830	19336267	19336412	19340989	19341112	6.8607e-10	6.35345e-08	-0.173
ENSG00000137145	DENND4C	chr9	+	19371753	19371818	19369834	19369985	19372034	19372592	1.31752e-08	1.08235e-06	-0.169
ENSG00000144218	AFF3	chr2	-	100627958	100628033	100625273	100625394	100720863	100720980	0	0	-0.543
ENSG00000114956	DGUOK	chr2	+	74184251	74184367	74173845	74174033	74185272	74185372	0.000195376	0.0101178	-0.166
ENSG00000178026	FAM211B	chr22	-	24984646	24985233	24984181	24984297	24985788	24985917	4.18785e-10	3.95866e-08	-0.255
ENSG00000196670	ZFP62	chr5	-	180278987	180279060	180274614	180278493	180287527	180287663	0	0	-0.509
ENSG00000134769	DTNA	chr18	+	32405230	32405239	32400754	32400879	32407556	32407640	0	0	-0.174
ENSG00000100105	PATZ1	chr22	-	31724772	31724845	31721794	31723295	31731677	31731849	0.00103104	0.0482176	-0.182
ENSG00000196776	CD47	chr3	-	107768465	107768498	107765925	107766139	107770785	107770817	0	0	-0.59
ENSG00000196776	CD47	chr3	-	107768465	107768498	107765925	107766139	107776323	107776416	0	0	-0.771
ENSG00000196776	CD47	chr3	-	107769424	107769449	107765925	107766139	107770785	107770817	0	0	-0.489
ENSG00000196776	CD47	chr3	-	107770785	107770817	107762145	107766139	107776323	107776416	0	0	-0.159
ENSG00000101966	XIAP	chrX	+	123019480	123020389	122993661	122993755	123022468	123022568	0	0	0.332
ENSG00000101966	XIAP	chrX	+	123019480	123020389	122993876	122994143	123022468	123022568	0	0	0.166
ENSG00000160310	PRMT2	chr21	+	48056350	48056459	48055078	48055675	48056807	48056902	0	0	0.445
ENSG00000171603	CLSTN1	chr1	-	9816538	9816568	9815171	9815367	9833329	9833452	0	0	0.201
ENSG00000205581	HMGN1	chr21	-	40717755	40719218	40717071	40717200	40719304	40719409	4.63525e-05	0.00259041	-0.252
ENSG00000173482	PTPRM	chr18	+	8122239	8122314	8114788	8114825	8143644	8143776	0	0	-0.378
ENSG00000173482	PTPRM	chr18	+	8248147	8248174	8247842	8247917	8253224	8253412	0	0	-0.263
ENSG00000153956	CACNA2D1	chr7	-	81612629	81612650	81611882	81611943	81613950	81614027	0	0	-0.295
ENSG00000073712	FERMT2	chr14	-	53327731	53327752	53327058	53327183	53331118	53331340	0	0	-0.337
ENSG00000182534	MXRA7	chr17	-	74679928	74680009	74675650	74676961	74681153	74681247	0	0	0.35
ENSG00000091140	DLD	chr7	+	107542769	107542838	107533644	107533723	107543922	107543992	0	0	0.225
ENSG00000132613	MTSS1L	chr16	-	70713217	70713226	70712154	70712312	70713532	70713607	0	0	-0.213
ENSG00000136717	BIN1	chr2	-	127825738	127825831	127821508	127821594	127826499	127826607	0	0	-0.441
ENSG00000152061	RABGAP1L	chr1	+	174927027	174927310	174926593	174926686	174938413	174938524	0	0	0.167
ENSG00000114126	TFDP2	chr3	-	141772956	141772991	141724282	141724386	141811902	141811969	2.69942e-05	0.00155771	-0.155
ENSG00000066933	MYO9A	chr15	-	72139755	72139809	72122449	72122652	72141185	72141309	0	0	-0.351
ENSG00000066933	MYO9A	chr15	-	72185305	72185518	72180344	72180457	72186019	72186119	0	0	0.384
ENSG00000066933	MYO9A	chr15	-	72311379	72311436	72302690	72302788	72313258	72313358	0	0	-0.343
ENSG00000163755	HPS3	chr3	+	148884820	148885027	148881628	148881736	148885679	148885770	0	0	0.236
ENSG00000164306	PRIMPOL	chr4	+	185578235	185578474	185573176	185573254	185580493	185580591	8.05253e-06	0.000495378	0.162
ENSG00000164306	PRIMPOL	chr4	+	185582927	185583057	185580493	185580591	185587070	185587218	3.44246e-11	3.53585e-09	0.212
ENSG00000073584	SMARCE1	chr17	-	38798706	38798811	38793743	38793824	38801827	38801871	0	0	0.292
ENSG00000073584	SMARCE1	chr17	-	38798706	38798811	38793743	38793824	38802047	38802099	0	0	0.501
ENSG00000073584	SMARCE1	chr17	-	38801827	38801871	38793743	38793824	38802047	38802099	0	0	0.339
ENSG00000085982	USP40	chr2	-	234399677	234399717	234398010	234398129	234399812	234399907	0	0	-0.23
ENSG00000018189	RUFY3	chr4	+	71607343	71607397	71588371	71588468	71628235	71628409	1.7486e-09	1.56492e-07	-0.151
ENSG00000118960	HS1BP3	chr2	-	20840732	20840940	20834475	20838412	20845099	20845265	1.24757e-09	1.12642e-07	0.167
ENSG00000137497	NUMA1	chr11	-	71723446	71723488	71721831	71721900	71723940	71727306	0	0	-0.402
ENSG00000168614	NBPF9	chr1	+	144821920	144822004	144817965	144818017	144823127	144823179	5.55112e-16	8.08502e-14	0.174
ENSG00000168614	NBPF9	chr1	+	144821920	144822084	144817965	144818017	144823127	144823179	2.22045e-16	3.28653e-14	0.16
ENSG00000122490	PQLC1	chr18	-	77690227	77690311	77679183	77679400	77703328	77703462	0	0	-0.294
ENSG00000122490	PQLC1	chr18	-	77693968	77694022	77679183	77679400	77703328	77703462	2.65208e-07	1.9049e-05	-0.168
ENSG00000197283	SYNGAP1	chr6	+	33410229	33410271	33409357	33409536	33410665	33411737	0	0	-0.654
ENSG00000139436	GIT2	chr12	-	110385060	110385309	110376969	110377052	110390896	110391039	0	0	0.379
ENSG00000139436	GIT2	chr12	-	110405118	110405124	110403330	110403382	110405262	110405308	0	0	-0.559
ENSG00000133627	ACTR3B	chr7	+	152508781	152508818	152498705	152498816	152511634	152511730	0	0	0.285
ENSG00000177410	ZFAS1	chr20	+	47897439	47897501	47897021	47897107	47905581	47905797	1.77636e-14	2.31815e-12	-0.192
ENSG00000148660	CAMK2G	chr10	-	75587846	75587879	75585036	75585105	75597225	75597269	0	0	-0.251
ENSG00000148660	CAMK2G	chr10	-	75599296	75599359	75597225	75597269	75601926	75601969	0	0	-0.271
ENSG00000092140	G2E3	chr14	+	31074710	31075018	31071204	31071337	31077093	31077208	1.09533e-10	1.08081e-08	0.211
ENSG00000151612	ZNF827	chr4	-	146684241	146684274	146678778	146682750	146686139	146686317	0	0	-0.405
ENSG00000185917	SETD4	chr21	-	37429681	37429775	37429406	37429502	37431113	37431222	5.73334e-11	5.78593e-09	-0.164
ENSG00000147010	SH3KBP1	chrX	-	19564039	19564168	19560042	19560311	19568091	19568201	0	0	0.345
ENSG00000147010	SH3KBP1	chrX	-	19705734	19705809	19701940	19702146	19713729	19713859	0	0	-0.632
ENSG00000147010	SH3KBP1	chrX	-	19713112	19713169	19701940	19702146	19713729	19713859	0	0	-0.228
ENSG00000051825	MPHOSPH9	chr12	-	123687796	123687922	123687170	123687631	123694602	123694709	0	0	0.244
ENSG00000150627	WDR17	chr4	+	177087274	177087295	177084304	177084444	177089822	177089934	0	0	-0.715
ENSG00000164548	TRA2A	chr7	-	23561739	23562051	23561325	23561459	23571407	23571599	2.12472e-05	0.00124268	0.181
ENSG00000164548	TRA2A	chr7	-	23561750	23562051	23561325	23561459	23571407	23571595	2.54324e-05	0.00147348	0.176
ENSG00000164548	TRA2A	chr7	-	23561972	23562051	23561325	23561459	23571407	23571642	1.55293e-05	0.000921613	0.172
ENSG00000164548	TRA2A	chr7	-	23570799	23570889	23561750	23562051	23571407	23571621	4.6015e-10	4.33312e-08	-0.152
ENSG00000145016	KIAA0226	chr3	-	197417944	197418019	197411027	197411088	197420585	197420687	0	0	0.21
ENSG00000145016	KIAA0226	chr3	-	197426057	197426102	197423824	197423920	197427483	197428017	0	0	-0.461
ENSG00000198301	SDAD1	chr4	-	76895228	76895286	76894469	76894544	76896896	76896997	0	0	-0.155
ENSG00000196821	C6orf106	chr6	-	34614377	34614575	34574331	34574681	34622401	34622556	0	0	0.161
ENSG00000153707	PTPRD	chr9	-	8454579	8454591	8449724	8449837	8460410	8460571	0	0	-0.457
ENSG00000153707	PTPRD	chr9	-	8454579	8454594	8449724	8449837	8460410	8460571	0	0	-0.283
ENSG00000153707	PTPRD	chr9	-	8497241	8497268	8492861	8492979	8499646	8499840	0	0	-0.458
ENSG00000153707	PTPRD	chr9	-	8523512	8523524	8521276	8521546	8524924	8525035	0	0	-0.612
ENSG00000153707	PTPRD	chr9	-	8526626	8526644	8524924	8525035	8528590	8528779	0	0	-0.545
ENSG00000153707	PTPRD	chr9	-	8527344	8527353	8524924	8525035	8528590	8528779	0	0	-0.228
ENSG00000148700	ADD3	chr10	+	111892062	111892158	111890120	111890244	111893083	111893969	0	0	-0.221
ENSG00000143924	EML4	chr2	+	42488260	42488434	42483640	42483770	42490317	42490446	0	0	0.316
ENSG00000138757	G3BP2	chr4	-	76579166	76579265	76573822	76573925	76580249	76580430	0	0	-0.487
ENSG00000197535	MYO5A	chr15	-	52630006	52630081	52628659	52628753	52632392	52632591	0	0	0.241
ENSG00000197535	MYO5A	chr15	-	52635313	52635394	52632392	52632591	52638557	52638658	0	0	0.218
ENSG00000197535	MYO5A	chr15	-	52641014	52641023	52638557	52638658	52643450	52643678	0	0	-0.232
ENSG00000156256	USP16	chr21	+	30398029	30398092	30396971	30397098	30400193	30400295	0	0	-0.214
ENSG00000166199	ALKBH3	chr11	+	43913590	43913679	43911274	43911378	43923065	43923264	3.83983e-06	0.00024447	0.177
ENSG00000159147	DONSON	chr21	-	34955793	34955972	34954470	34954552	34956895	34957032	1.27551e-10	1.25077e-08	0.208
ENSG00000120899	PTK2B	chr8	+	27303310	27303436	27301722	27301788	27308265	27308412	0	0	-0.181
ENSG00000163681	SLMAP	chr3	+	57893610	57893733	57882599	57882659	57894802	57894877	0	0	-0.379
ENSG00000163681	SLMAP	chr3	+	57911571	57911661	57908615	57908750	57913022	57913213	0	0	0.504
ENSG00000139116	KIF21A	chr12	-	39711874	39712003	39705218	39705355	39713707	39713815	0	0	-0.207
ENSG00000092020	PPP2R3C	chr14	-	35585815	35585943	35579128	35579835	35591107	35591171	2.94653e-13	3.55089e-11	0.191
ENSG00000131626	PPFIA1	chr11	+	70179127	70179202	70178065	70178200	70179575	70179659	0	0	-0.223
ENSG00000131626	PPFIA1	chr11	+	70197099	70197129	70194294	70194526	70200406	70200558	0	0	-0.501
ENSG00000145216	FIP1L1	chr4	+	54280781	54280889	54265896	54266006	54292038	54292132	0	0	-0.184
ENSG00000145216	FIP1L1	chr4	+	54306748	54306775	54294193	54294350	54308819	54308874	0	0	-0.249
ENSG00000118200	CAMSAP2	chr1	+	200797700	200797733	200784688	200784772	200801327	200801469	0	0	-0.545
ENSG00000141380	SS18	chr18	-	23615794	23615887	23614968	23615091	23618518	23618623	0	0	-0.296
ENSG00000163697	APBB2	chr4	-	40937093	40937156	40936630	40936716	40946881	40947087	0	0	-0.476
ENSG00000163697	APBB2	chr4	-	41035252	41035321	41015599	41016415	41067592	41067690	1.11022e-16	1.6646e-14	0.204
ENSG00000001631	KRIT1	chr7	-	91873315	91873463	91871347	91871451	91874215	91874448	1.0103e-14	1.33965e-12	0.306
ENSG00000006125	AP2B1	chr17	+	33997875	33997917	33984617	33984810	33998772	33998919	0	0	-0.342
ENSG00000151690	MFSD6	chr2	+	191364557	191364582	191362164	191362445	191364740	191366839	0	0	-0.685
ENSG00000085733	CTTN	chr11	+	70266505	70266616	70265851	70265962	70269045	70269101	0	0	0.451
ENSG00000085733	CTTN	chr11	+	70267575	70267686	70265851	70265962	70269045	70269101	0	0	0.633
ENSG00000085733	CTTN	chr11	+	70268614	70268698	70266599	70266616	70269045	70269101	0	0	-0.218
ENSG00000107371	EXOSC3	chr9	-	37781982	37782134	37779710	37780877	37783910	37784060	4.45161e-09	3.81447e-07	0.217
ENSG00000203791	METTL10	chr10	-	126450868	126451127	126446399	126449072	126453960	126454177	2.05158e-12	2.32209e-10	-0.206
ENSG00000112851	ERBB2IP	chr5	+	65370929	65371058	65349233	65350779	65372143	65372236	3.34177e-14	4.27722e-12	-0.179
ENSG00000186566	GPATCH8	chr17	-	42551092	42551127	42541839	42541912	42552196	42552271	0	0	-0.178
ENSG00000198836	OPA1	chr3	+	193343880	193343991	193336657	193336725	193349400	193349454	0	0	0.193
ENSG00000160741	CRTC2	chr1	-	153923735	153924142	153921590	153921860	153924493	153924738	0	0	0.38
ENSG00000142949	PTPRF	chr1	+	44041580	44041598	44035260	44035449	44044480	44045749	0	0	-0.426
ENSG00000142949	PTPRF	chr1	+	44069281	44069860	44069086	44069204	44070573	44070671	0	0	0.584
ENSG00000142949	PTPRF	chr1	+	44078438	44078471	44075053	44075169	44079288	44079386	0	0	-0.586
ENSG00000182621	PLCB1	chr20	+	8782702	8782820	8770821	8770908	8862268	8865547	1.56552e-07	1.15218e-05	0.174
ENSG00000063601	MTMR1	chrX	+	149882950	149883001	149867667	149867773	149887096	149887172	0	0	-0.373
ENSG00000113758	DBN1	chr5	-	176886603	176886741	176886098	176886269	176887432	176887556	0	0	-0.633
ENSG00000183337	BCOR	chrX	-	39930889	39930943	39930225	39930412	39931601	39934433	5.9952e-15	8.06066e-13	-0.307
ENSG00000131437	KIF3A	chr5	-	132042142	132042151	132039154	132039311	132046650	132046749	0	0	-0.168
ENSG00000131437	KIF3A	chr5	-	132044598	132044670	132039154	132039311	132046650	132046749	0	0	-0.283
ENSG00000137177	KIF13A	chr6	-	17790102	17790141	17788006	17788106	17794479	17794626	0	0	-0.187
ENSG00000244754	N4BP2L2	chr13	-	33109905	33111164	33017833	33018263	33112754	33112919	7.05207e-10	6.52369e-08	0.199
ENSG00000244754	N4BP2L2	chr13	-	33109905	33111164	33101544	33101669	33112754	33112919	1.9927e-07	1.4475e-05	0.159
ENSG00000044115	CTNNA1	chr5	+	138216730	138216826	138163203	138163407	138221900	138221981	0	0	-0.221
ENSG00000005810	MYCBP2	chr13	-	77700452	77700677	77699470	77699603	77713330	77713471	0	0	0.274
ENSG00000005810	MYCBP2	chr13	-	77807290	77807398	77799569	77799689	77817193	77817295	0	0	0.475
ENSG00000109881	CCDC34	chr11	-	27371878	27371986	27362938	27363097	27378949	27379088	0	0	0.383
ENSG00000138814	PPP3CA	chr4	-	101950322	101950352	101944565	101947218	101953423	101953521	0	0	-0.542
ENSG00000128512	DOCK4	chr7	-	111375109	111375223	111372281	111372343	111376972	111377045	0	0	0.466
ENSG00000128512	DOCK4	chr7	-	111424152	111424179	111423912	111424008	111428717	111428803	0	0	-0.369
ENSG00000124783	SSR1	chr6	-	7295320	7295335	7287802	7290164	7295624	7295718	0	0	-0.472
ENSG00000010244	ZNF207	chr17	+	30693683	30693776	30692348	30692506	30694790	30695033	0	0	-0.253
ENSG00000109184	DCUN1D4	chr4	+	52775085	52775141	52765435	52765544	52777235	52777340	1.05257e-08	8.72981e-07	-0.2
ENSG00000132535	DLG4	chr17	-	7095211	7095321	7094585	7094677	7096263	7096436	0	0	-0.29
ENSG00000110066	SUV420H1	chr11	-	67946936	67947004	67942484	67942650	67953247	67953395	0	0	-0.452
ENSG00000137073	UBAP2	chr9	-	34011624	34011662	33996475	33998862	34017047	34017187	0	0	-0.151
ENSG00000198561	CTNND1	chr11	+	57561481	57561553	57558856	57559145	57563048	57563201	0	0	0.202
ENSG00000121289	CEP89	chr19	-	33414344	33414448	33409129	33409245	33417095	33417179	0	0	0.292
ENSG00000131374	TBC1D5	chr3	-	17560393	17560487	17549965	17550097	17783972	17784144	0.000464707	0.0229013	-0.169
ENSG00000114982	KANSL3	chr2	-	97272706	97272784	97271056	97271248	97274244	97274401	0	0	-0.56
ENSG00000079819	EPB41L2	chr6	-	131191467	131191521	131190798	131191266	131199243	131199390	0	0	0.397
ENSG00000079819	EPB41L2	chr6	-	131199243	131199390	131190702	131191266	131206235	131206408	0	0	-0.252
ENSG00000079819	EPB41L2	chr6	-	131199243	131199390	131191467	131191521	131206235	131206408	0	0	-0.333
ENSG00000079819	EPB41L2	chr6	-	131201283	131201346	131186675	131186774	131206235	131206408	7.94094e-10	7.3147e-08	0.304
ENSG00000115504	EHBP1	chr2	+	63085540	63085645	63058153	63058293	63086303	63086426	0	0	-0.705
ENSG00000115504	EHBP1	chr2	+	63215065	63215173	63206322	63206470	63217850	63217975	0	0	-0.642
ENSG00000198700	IPO9	chr1	+	201804081	201804192	201798276	201798500	201816406	201816468	1.11022e-16	1.6646e-14	-0.161
ENSG00000184014	DENND5A	chr11	-	9229107	9229179	9228219	9228329	9286507	9286634	0	0	0.535
ENSG00000006194	ZNF263	chr16	+	3335058	3335239	3332942	3334205	3336022	3336149	0	0	-0.17
ENSG00000165630	PRPF18	chr10	+	13639644	13639671	13639457	13639535	13642243	13642348	0	0	-0.462
ENSG00000163703	CRELD1	chr3	+	9979245	9979356	9976518	9976601	9982533	9982710	0	0	-0.297
ENSG00000163138	PACRGL	chr4	+	20703763	20703844	20702080	20702410	20706088	20706147	0	0	-0.264
ENSG00000163138	PACRGL	chr4	+	20714410	20714545	20706282	20706437	20715054	20715139	4.63562e-05	0.00259041	-0.183
ENSG00000064999	ANKS1A	chr6	+	34950528	34950604	34949466	34949763	34950889	34950991	0	0	0.373
ENSG00000234456	MAGI2-AS3	chr7	+	79099909	79099995	79088162	79088315	79100098	79100516	0.000498857	0.0244937	-0.161
ENSG00000148842	CNNM2	chr10	+	104831530	104831596	104828385	104828479	104835842	104836027	0	0	-0.275
ENSG00000107164	FUBP3	chr9	+	133489674	133489732	133488342	133488414	133491741	133491904	0	0	0.203
ENSG00000197008	ZNF138	chr7	+	64275295	64275422	64254765	64254949	64291828	64292620	1.69771e-08	1.37834e-06	-0.177
ENSG00000197008	ZNF138	chr7	+	64291317	64291454	64254802	64254949	64291828	64292181	0	0	-0.209
ENSG00000107771	CCSER2	chr10	+	86267049	86267089	86237330	86237420	86273204	86273458	0	0	-0.154
ENSG00000107771	CCSER2	chr10	+	86267049	86267089	86259630	86259715	86273204	86273458	0	0	-0.533
ENSG00000102606	ARHGEF7	chr13	+	111944464	111944641	111940700	111940790	111953094	111953194	0	0	-0.416
ENSG00000114796	KLHL24	chr3	+	183354008	183354099	183353410	183353581	183361267	183361330	1.12611e-08	9.31739e-07	-0.211
ENSG00000022267	FHL1	chrX	+	135291401	135291601	135290613	135290800	135292029	135293518	0	0	-0.274
ENSG00000127990	SGCE	chr7	-	94217089	94217124	94214723	94214827	94218000	94218044	0	0	-0.618
ENSG00000156299	TIAM1	chr21	-	32649047	32649224	32638325	32639299	32711557	32711737	0	0	-0.289
ENSG00000110841	PPFIBP1	chr12	+	27808075	27808168	27807654	27807747	27809548	27809663	0	0	-0.597
ENSG00000110841	PPFIBP1	chr12	+	27811748	27811781	27809548	27809663	27813816	27813878	0	0	0.442
ENSG00000110841	PPFIBP1	chr12	+	27829996	27830029	27829360	27829532	27832421	27832572	0	0	0.158
ENSG00000001036	FUCA2	chr6	-	143823491	143823702	143823068	143823259	143828373	143828561	0	0	0.304
ENSG00000001036	FUCA2	chr6	-	143825049	143825389	143823068	143823259	143828373	143828561	0	0	0.44
ENSG00000184277	TM2D3	chr15	-	102191898	102191976	102190206	102190364	102192473	102192570	1.09874e-08	9.0996e-07	0.199
ENSG00000145349	CAMK2D	chr4	-	114424091	114424133	114421618	114421667	114430793	114430831	0	0	-0.597
ENSG00000145349	CAMK2D	chr4	-	114426131	114426191	114421618	114421667	114430793	114430831	0	0	-0.737
ENSG00000134909	ARHGAP32	chr11	-	128993782	128993824	128993340	128993425	128994697	128994789	0	0	-0.523
ENSG00000154144	TBRG1	chr11	+	124495566	124495799	124492731	124493129	124496799	124496946	0	0	0.387
ENSG00000061987	MON2	chr12	+	62938545	62938548	62936876	62936978	62938677	62938788	0	0	-0.645
ENSG00000061987	MON2	chr12	+	62959793	62959811	62959016	62959160	62960101	62960230	0	0	-0.551
ENSG00000083312	TNPO1	chr5	+	72195832	72195908	72192882	72192978	72196800	72196900	0	0	0.222
ENSG00000196123	KIAA0895L	chr16	-	67215460	67215600	67213943	67214569	67217164	67217855	0	0	0.177
ENSG00000196123	KIAA0895L	chr16	-	67215508	67215600	67213943	67214569	67217164	67217943	0	0	0.177
ENSG00000068796	KIF2A	chr5	+	61668264	61668378	61662240	61662308	61669513	61669664	0	0	-0.588
ENSG00000118762	PKD2	chr4	+	88979134	88979255	88977217	88977419	88983057	88983156	0	0	0.356
ENSG00000170017	ALCAM	chr3	+	105270987	105271026	105268970	105269103	105271311	105271429	0	0	0.178
ENSG00000164221	CCDC112	chr5	-	114605399	114605495	114604578	114604697	114606909	114607323	0	0	0.246
ENSG00000134874	DZIP1	chr13	-	96261710	96261767	96258256	96258313	96263698	96263747	0	0	0.177
ENSG00000205937	RNPS1	chr16	-	2317175	2317219	2314573	2314761	2318055	2318095	0	0	-0.21
ENSG00000205937	RNPS1	chr16	-	2317175	2317238	2314573	2314761	2318055	2318115	0	0	-0.193
ENSG00000141664	ZCCHC2	chr18	+	60212034	60212106	60209730	60209807	60217580	60217693	0	0	0.178
ENSG00000116604	MEF2D	chr1	-	156446285	156446306	156444899	156445029	156446803	156446994	0	0	-0.793
ENSG00000134278	SPIRE1	chr18	-	12459753	12459927	12454344	12454482	12463349	12463492	0	0	0.183
ENSG00000134278	SPIRE1	chr18	-	12485957	12485999	12479697	12479870	12493070	12493200	0	0	-0.2
ENSG00000126653	NSRP1	chr17	+	28445097	28445191	28443798	28443881	28499559	28499616	9.21645e-07	6.26885e-05	-0.162
ENSG00000088387	DOCK9	chr13	-	99460893	99460929	99459914	99460061	99461605	99461719	1.11022e-16	1.6646e-14	-0.318
ENSG00000134313	KIDINS220	chr2	-	8888016	8888130	8876997	8877129	8890241	8890465	0	0	0.571
ENSG00000156113	KCNMA1	chr10	-	78673814	78673895	78669723	78669854	78674693	78674807	0	0	-0.706
ENSG00000156113	KCNMA1	chr10	-	78785203	78785215	78778770	78778857	78787580	78787649	0	0	-0.618
ENSG00000048707	VPS13D	chr1	+	12398287	12398362	12395761	12395884	12401839	12401942	0	0	-0.323
ENSG00000182957	SPATA13	chr13	+	24823614	24823980	24796956	24798720	24825855	24826000	0	0	0.225
ENSG00000143776	CDC42BPA	chr1	-	227239581	227239686	227235627	227235711	227257477	227257554	0	0	-0.365
ENSG00000143776	CDC42BPA	chr1	-	227247073	227247112	227235627	227235711	227257477	227257554	0	0	-0.214
ENSG00000143776	CDC42BPA	chr1	-	227256354	227256402	227235627	227235711	227257477	227257554	0	0	-0.369
ENSG00000117868	ESYT2	chr7	-	158545471	158545534	158542339	158542414	158552176	158552272	0	0	-0.257
ENSG00000136504	KAT7	chr17	+	47886480	47886570	47882724	47882807	47888837	47888936	0	0	0.229
ENSG00000102038	SMARCA1	chrX	-	128627016	128627052	128625917	128626070	128630726	128630848	0	0	0.307
ENSG00000169855	ROBO1	chr3	-	78696778	78696805	78695297	78695340	78700881	78701079	0	0	-0.224
ENSG00000169855	ROBO1	chr3	-	78742497	78742506	78737797	78737922	78763546	78763674	0	0	0.374
ENSG00000091129	NRCAM	chr7	-	107807365	107807518	107800805	107800937	107816874	107817051	0	0	-0.197
ENSG00000091129	NRCAM	chr7	-	107815766	107815802	107800805	107800937	107816874	107817051	0	0	-0.561
ENSG00000091129	NRCAM	chr7	-	107831697	107831727	107830088	107830190	107832172	107832297	0	0	-0.646
ENSG00000091129	NRCAM	chr7	-	107866088	107866145	107864168	107864280	107866651	107866822	0	0	0.579
ENSG00000091129	NRCAM	chr7	-	107878195	107878213	107875026	107875132	107880402	107880508	0	0	-0.678
ENSG00000117569	PTBP2	chr1	+	97271974	97272008	97270340	97270495	97272421	97272514	0	0	-0.388
ENSG00000093167	LRRFIP2	chr3	-	37107714	37107816	37107300	37107433	37116514	37116607	0	0	-0.547
ENSG00000093167	LRRFIP2	chr3	-	37132957	37133029	37125126	37125297	37136282	37136399	2.66454e-15	3.69734e-13	-0.187
ENSG00000132670	PTPRA	chr20	+	2955860	2955887	2945506	2945848	2967410	2967495	0	0	-0.416
ENSG00000111364	DDX55	chr12	+	124091978	124092070	124090619	124090706	124092146	124092209	7.11031e-12	7.7588e-10	0.267
ENSG00000204371	EHMT2	chr6	-	31856745	31856847	31856375	31856524	31857004	31857119	0	0	-0.283
ENSG00000225190	PLEKHM1	chr17	-	43545574	43545959	43535534	43535805	43552465	43553092	5.24167e-05	0.0029131	0.175
ENSG00000169592	INO80E	chr16	+	30012532	30012851	30012249	30012361	30016541	30016644	6.94765e-06	0.000429697	0.183
ENSG00000106723	SPIN1	chr9	+	91033764	91033866	91003358	91003453	91041296	91041506	1.40599e-12	1.61032e-10	0.165
ENSG00000204463	BAG6	chr6	-	31607276	31607423	31606804	31607003	31607975	31608083	0	0	-0.243
ENSG00000073921	PICALM	chr11	-	85689112	85689136	85687665	85687725	85692171	85692271	5.88085e-13	6.91855e-11	-0.216
ENSG00000010803	SCMH1	chr1	-	41618270	41618413	41617285	41617356	41625396	41625605	7.529e-05	0.00410784	0.172
ENSG00000075539	FRYL	chr4	-	48504844	48504862	48503639	48503750	48507563	48507632	0	0	-0.31
ENSG00000151693	ASAP2	chr2	+	9531190	9531325	9528422	9528675	9533610	9533776	0	0	-0.196
ENSG00000171953	ATPAF2	chr17	-	17931545	17931691	17929632	17929730	17931928	17931973	0	0	0.174
ENSG00000077254	USP33	chr1	-	78211105	78211284	78207301	78207433	78225327	78225537	3.17339e-08	2.5151e-06	0.206
ENSG00000137216	TMEM63B	chr6	+	44103064	44103103	44102753	44102833	44104085	44104176	0	0	0.557
ENSG00000149294	NCAM1	chr11	+	113092017	113092047	113085090	113085233	113102366	113102517	0	0	-0.258
ENSG00000149294	NCAM1	chr11	+	113117089	113117092	113105754	113105886	113126598	113126723	0	0	0.598
ENSG00000196116	TDRD7	chr9	+	100190741	100190954	100174231	100174520	100193214	100193356	4.32987e-15	5.90875e-13	0.248
ENSG00000080345	RIF1	chr2	+	152324987	152325065	152324513	152324660	152325154	152325270	5.88896e-11	5.92571e-09	-0.231
ENSG00000136758	YME1L1	chr10	-	27434356	27434519	27425204	27425314	27437834	27437969	5.66214e-15	7.62469e-13	0.162
ENSG00000103671	TRIP4	chr15	+	64698528	64698658	64692941	64693020	64701811	64701883	1.04325e-06	7.05166e-05	0.178
ENSG00000196712	NF1	chr17	+	29579955	29580018	29576001	29576137	29585361	29585520	0	0	0.494
ENSG00000063245	EPN1	chr19	+	56200662	56200737	56200235	56200360	56201232	56201281	0	0	0.369
ENSG00000163939	PBRM1	chr3	-	52658912	52658957	52651277	52651554	52661288	52661386	0	0	-0.173
ENSG00000123124	WWP1	chr8	+	87381167	87381260	87354966	87355159	87386258	87386349	2.47267e-05	0.00143451	0.167
ENSG00000196498	NCOR2	chr12	-	124858958	124859009	124856567	124857156	124862782	124862930	0	0	-0.42
ENSG00000134744	ZCCHC11	chr1	-	52924007	52924121	52912261	52912339	52937623	52937774	0	0	-0.223
ENSG00000118473	SGIP1	chr1	+	67126195	67126207	67109226	67109402	67136677	67136702	0	0	-0.267
ENSG00000118473	SGIP1	chr1	+	67133212	67133224	67109226	67109402	67136677	67136702	0	0	-0.483
ENSG00000118473	SGIP1	chr1	+	67136677	67136702	67109226	67109402	67137626	67137678	0	0	-0.293
ENSG00000107863	ARHGAP21	chr10	-	24879134	24879408	24878199	24878231	24880153	24880259	0	0	-0.53
ENSG00000107863	ARHGAP21	chr10	-	24911661	24911691	24908401	24910298	24918924	24918979	0	0	-0.535
ENSG00000171988	JMJD1C	chr10	-	64979637	64979743	64976966	64977091	65024410	65024524	4.17444e-14	5.296e-12	-0.188
ENSG00000174111	SOCS7	chr17	+	36521190	36521292	36520634	36520739	36522169	36522300	0	0	-0.508
ENSG00000174111	SOCS7	chr17	+	36521190	36521916	36520634	36520739	36522169	36522300	0	0	-0.198
ENSG00000130779	CLIP1	chr12	-	122821178	122821295	122819194	122819252	122825527	122826244	0	0	0.407
ENSG00000130779	CLIP1	chr12	-	122831921	122832026	122825299	122826244	122837272	122837333	0	0	-0.303
ENSG00000163539	CLASP2	chr3	-	33615964	33615988	33614601	33614846	33617660	33617767	0	0	-0.529
ENSG00000138688	KIAA1109	chr4	+	123197126	123197177	123195497	123195591	123200929	123201136	0	0	-0.192
ENSG00000138688	KIAA1109	chr4	+	123247009	123247072	123246384	123246475	123249258	123249512	0	0	0.496
ENSG00000139197	PEX5	chr12	+	7354836	7354947	7354346	7354437	7355207	7355300	1.35277e-11	1.43106e-09	-0.188
ENSG00000164951	PDP1	chr8	+	94930138	94930173	94929161	94929307	94934243	94934517	3.45701e-12	3.84252e-10	-0.223
ENSG00000170921	TANC2	chr17	+	61228630	61228741	61176535	61176718	61271351	61271443	0	0	-0.435
ENSG00000170921	TANC2	chr17	+	61490040	61490070	61489358	61489491	61490903	61490995	0	0	0.251
ENSG00000084234	APLP2	chr11	+	129993506	129993674	129992199	129992408	129996594	129996725	0	0	-0.258
ENSG00000084234	APLP2	chr11	+	130007150	130007186	130005457	130005610	130010292	130010378	0	0	-0.517
ENSG00000196405	EVL	chr14	+	100604076	100604139	100603442	100603981	100607516	100607583	0	0	0.321
ENSG00000130382	MLLT1	chr19	-	6226987	6227113	6222131	6222695	6230580	6230724	0	0	0.337
ENSG00000135250	SRPK2	chr7	-	104909252	104909316	104844074	104844232	105029094	105029149	0	0	-0.228
ENSG00000116786	PLEKHM2	chr1	+	16047823	16047883	16046228	16046415	16051811	16052040	0	0	0.207
ENSG00000069493	CLEC2D	chr12	+	9845423	9846544	9840497	9840682	9847355	9847725	2.83631e-10	2.70919e-08	-0.157
ENSG00000170871	KIAA0232	chr4	+	6878386	6878484	6873300	6873409	6882513	6885891	0	0	0.152
ENSG00000117859	OSBPL9	chr1	+	52205814	52205883	52179674	52179751	52211207	52211303	0	0	-0.186
ENSG00000117859	OSBPL9	chr1	+	52221991	52222030	52215816	52215867	52226361	52226436	7.53841e-12	8.21514e-10	0.253
ENSG00000107897	ACBD5	chr10	-	27512135	27512168	27508651	27508786	27512266	27512381	0	0	-0.171
ENSG00000101773	RBBP8	chr18	+	20557752	20557850	20555143	20555182	20562180	20562356	0	0	-0.158
ENSG00000168802	CHTF8	chr16	-	69154955	69155073	69151912	69154552	69155338	69155395	2.70621e-05	0.00156111	-0.151
ENSG00000122786	CALD1	chr7	+	134647570	134647685	134645283	134645379	134650056	134650137	0	0	-0.18
ENSG00000160293	VAV2	chr9	-	136652367	136652382	136650897	136651007	136653475	136653608	0	0	-0.318
ENSG00000160293	VAV2	chr9	-	136675312	136675327	136674161	136674260	136677235	136677338	0	0	-0.421
ENSG00000125675	GRIA3	chrX	+	122599524	122599639	122598715	122598963	122613913	122614028	0	0	-0.237
ENSG00000153827	TRIP12	chr2	-	230725121	230725247	230723487	230724290	230744697	230744844	0	0	-0.189
ENSG00000124222	STX16	chr20	+	57234678	57234690	57226327	57227143	57242545	57242653	0	0	-0.351
ENSG00000129538	RNASE1	chr14	-	21270407	21270478	21269504	21270252	21270955	21271014	3.33067e-16	4.89216e-14	-0.177
ENSG00000129538	RNASE1	chr14	-	21270407	21270490	21269618	21270252	21270955	21271007	4.21885e-15	5.76179e-13	-0.169
ENSG00000004864	SLC25A13	chr7	-	95864113	95864229	95838149	95838289	95906507	95906650	1.46251e-06	9.71121e-05	0.212
ENSG00000032219	ARID4A	chr14	+	58813737	58813835	58813128	58813223	58814364	58814596	4.32452e-09	3.71475e-07	-0.152
ENSG00000120071	KANSL1	chr17	-	44116392	44116581	44115903	44116052	44117067	44117250	9.86602e-09	8.20624e-07	0.172
ENSG00000128596	CCDC136	chr7	+	128446290	128446449	128445814	128445955	128446741	128446912	0	0	0.292
ENSG00000119844	AFTPH	chr2	+	64808323	64808407	64806619	64806680	64812555	64812679	0	0	-0.596
ENSG00000091428	RAPGEF4	chr2	+	173825487	173825541	173787008	173787028	173825849	173825956	0	0	0.172
ENSG00000061676	NCKAP1	chr2	-	183889705	183889723	183888533	183888644	183902719	183903586	0	0	-0.659
ENSG00000138660	AP1AR	chr4	+	113184143	113184242	113181921	113182018	113186164	113186223	0	0	0.399
ENSG00000151917	BEND6	chr6	+	56846508	56846728	56819772	56820258	56857175	56857353	0	0	0.184
ENSG00000132780	NASP	chr1	+	46072992	46074009	46072153	46072263	46078840	46078920	1.10536e-07	8.28658e-06	0.158
ENSG00000182985	CADM1	chr11	-	115061607	115061661	115049363	115049495	115069125	115069158	4.60016e-05	0.00257225	-0.151
ENSG00000182985	CADM1	chr11	-	115069125	115069158	115049363	115049495	115080293	115080377	7.80435e-08	5.95904e-06	-0.165
ENSG00000182985	CADM1	chr11	-	115069125	115069158	115049363	115049495	115085327	115085500	8.10463e-15	1.08212e-12	0.262
ENSG00000182985	CADM1	chr11	-	115080293	115080377	115049363	115049495	115085327	115085414	0	0	0.169
ENSG00000166348	USP54	chr10	-	75279554	75279750	75276132	75277505	75280665	75280785	0	0	0.223
ENSG00000166348	USP54	chr10	-	75280665	75280785	75276132	75277505	75283340	75283508	1.67183e-08	1.35924e-06	0.194
ENSG00000077809	GTF2I	chr7	+	74129176	74129236	74125362	74125440	74131213	74131270	0	0	-0.278
ENSG00000082458	DLG3	chrX	+	69713225	69713325	69712370	69712446	69715257	69715303	0	0	0.502
ENSG00000124788	ATXN1	chr6	-	16753463	16753578	16658006	16658132	16761528	16761691	1.12962e-11	1.2053e-09	0.209
ENSG00000164828	SUN1	chr7	+	888054	888252	882977	883157	889156	889240	0	0	0.276
ENSG00000260916	CCPG1	chr15	-	55666352	55666448	55664070	55664242	55669146	55669348	0	0	-0.152
ENSG00000104774	MAN2B1	chr19	-	12769241	12769321	12769037	12769158	12772073	12772190	1.29496e-12	1.48907e-10	0.3
ENSG00000104774	MAN2B1	chr19	-	12769241	12769324	12769037	12769158	12772073	12772190	0	0	0.197
ENSG00000100379	KCTD17	chr22	+	37456862	37456962	37455352	37455478	37458564	37459430	6.04048e-09	5.12269e-07	0.173
ENSG00000087470	DNM1L	chr12	+	32858758	32858797	32854348	32854496	32860300	32860347	0	0	-0.454
ENSG00000181450	ZNF678	chr1	+	227838656	227838777	227834244	227834371	227842036	227842054	5.84977e-12	6.43601e-10	-0.218
ENSG00000027001	MIPEP	chr13	-	24432998	24433051	24415473	24415627	24436440	24436501	0	0	0.276
ENSG00000183354	KIAA2026	chr9	-	5944870	5944960	5929043	5929159	5954015	5954095	0	0	0.179
ENSG00000170390	DCLK2	chr4	+	151120179	151120230	151119153	151119255	151124946	151125041	0	0	-0.637
ENSG00000174606	ANGEL2	chr1	-	213174127	213174254	213173667	213173725	213178374	213178796	7.51954e-13	8.74539e-11	-0.184
ENSG00000174606	ANGEL2	chr1	-	213186434	213186760	213181551	213181808	213188954	213189168	9.99201e-16	1.42651e-13	0.233
ENSG00000074657	ZNF532	chr18	+	56601664	56601846	56585502	56587865	56620749	56621031	0	0	0.156
ENSG00000074657	ZNF532	chr18	+	56606676	56606853	56585502	56587865	56620749	56621031	6.66134e-16	9.63718e-14	0.33

## Sheet: MXE_rMATS
GeneID	geneSymbol	chr	strand	Exon1Start_0base	Exon1End	Exon2Start_0base	Exon2End	upstreamES	upstreamEE	downstreamES	downstreamEE	PValue	FDR	IncLevelDifference
ENSG00000110514	MADD	chr11	+	47314093	47314147	47315433	47315534	47312160	47312367	47317046	47317130	0	0	-0.522
ENSG00000173166	RAPH1	chr2	-	204341798	204341879	204354306	204354812	204334961	204335036	204355936	204356042	0	0	0.277
ENSG00000107643	MAPK8	chr10	+	49632130	49632202	49632556	49632628	49628197	49628363	49633930	49634113	0	0	-0.367
ENSG00000167110	GOLGA2	chr9	-	131030395	131030439	131030698	131030803	131030212	131030276	131035063	131035144	7.88258e-15	3.99488e-13	-0.21
ENSG00000167110	GOLGA2	chr9	-	131030698	131030803	131035063	131035144	131030395	131030439	131036128	131036251	0	0	-0.195
ENSG00000149657	LSM14B	chr20	+	60701359	60701495	60702640	60702757	60699672	60699836	60704840	60705008	0	0	0.167
ENSG00000149657	LSM14B	chr20	+	60702640	60702757	60705274	60705352	60701359	60701495	60705585	60705747	0	0	-0.216
ENSG00000159267	HLCS	chr21	-	38139518	38139586	38269159	38269431	38137312	38137473	38302550	38302733	1.17082e-09	3.73823e-08	0.171
ENSG00000120656	TAF12	chr1	-	28944464	28944542	28948425	28948677	28939758	28939873	28969503	28969578	1.3057e-06	2.60735e-05	0.151
ENSG00000144674	GOLGA4	chr3	+	37315026	37315092	37323448	37323763	37292885	37292975	37330725	37330782	4.19517e-08	1.07347e-06	-0.185
ENSG00000144674	GOLGA4	chr3	+	37315026	37315092	37323448	37323763	37292885	37292975	37336469	37336568	2.44249e-15	1.27727e-13	-0.309
ENSG00000126705	AHDC1	chr1	-	27873771	27878700	27879402	27879440	27860545	27861427	27879584	27879696	2.59924e-07	5.90205e-06	-0.224
ENSG00000130224	LRCH2	chrX	-	114361405	114361456	114364717	114364762	114358507	114358565	114384389	114384506	0	0	-0.384
ENSG00000273217	CTC-432M15.3	chr5	-	130857082	130857214	130883739	130883883	130846006	130846184	130897670	130897740	3.12306e-12	1.2978e-10	0.164
ENSG00000273217	CTC-432M15.3	chr5	-	130897670	130897740	130928075	130928159	130883739	130883883	130938963	130939020	0.00010188	0.00133497	-0.156
ENSG00000135913	USP37	chr2	-	219423220	219423400	219427395	219427536	219418275	219418447	219432900	219433049	3.2305e-07	7.24668e-06	-0.204
ENSG00000143363	PRUNE	chr1	+	150990287	150990380	150999708	150999803	150980952	150981147	151006281	151008189	0.000945105	0.00946439	-0.159
ENSG00000139737	SLAIN1	chr13	+	78293666	78293806	78317150	78317300	78272557	78272674	78318417	78318567	0	0	0.266
ENSG00000114062	UBE3A	chr15	-	25652213	25652409	25653718	25653831	25650607	25650649	25654234	25654354	3.27912e-08	8.51579e-07	0.154
ENSG00000121653	MAPK8IP1	chr11	+	45921688	45922003	45923530	45923612	45919635	45919741	45923922	45924735	0	0	-0.208
ENSG00000174306	ZHX3	chr20	-	39830696	39833706	39896102	39896252	39813466	39813841	39897629	39897723	0.00177098	0.0163502	-0.17
ENSG00000151914	DST	chr6	-	56393638	56393723	56394245	56394572	56392290	56392532	56394771	56394931	0	0	0.372
ENSG00000151914	DST	chr6	-	56394245	56394572	56394771	56394931	56393638	56393723	56397141	56397308	0	0	-0.207
ENSG00000151914	DST	chr6	-	56394771	56394931	56397141	56397308	56393638	56393723	56399919	56400090	0	0	0.27
ENSG00000151914	DST	chr6	-	56394771	56394931	56397141	56397308	56394245	56394572	56399919	56400090	0	0	-0.217
ENSG00000151914	DST	chr6	-	56475224	56475360	56476305	56476394	56468634	56474142	56479153	56479282	0	0	-0.196
ENSG00000151914	DST	chr6	-	56476305	56476394	56479153	56479282	56475224	56475360	56489327	56489426	0	0	-0.184
ENSG00000196233	LCOR	chr10	+	98708764	98709052	98711859	98711953	98703869	98704002	98714709	98715591	4.43378e-07	9.7146e-06	0.198
ENSG00000204130	RUFY2	chr10	-	70139180	70139278	70140988	70141156	70136950	70138427	70143554	70143671	0	0	0.218
ENSG00000172765	TMCC1	chr3	-	129389172	129390107	129546645	129546920	129373810	129373946	129551616	129551669	4.12705e-10	1.39521e-08	-0.193
ENSG00000091157	WDR7	chr18	+	54446661	54446780	54483261	54483375	54426095	54426184	54547174	54547396	0	0	0.203
ENSG00000119285	HEATR1	chr1	-	236762782	236762924	236766459	236766676	236761177	236761279	236767253	236767427	0.000101406	0.00133027	-0.165
ENSG00000115307	AUP1	chr2	-	74756258	74756409	74756488	74756626	74755877	74756062	74756706	74756887	1.69493e-11	6.59509e-10	-0.255
ENSG00000187164	KIAA1598	chr10	-	118671300	118671354	118674885	118674995	118644307	118646077	118680944	118681027	0	0	0.201
ENSG00000183023	SLC8A1	chr2	-	40402400	40402421	40404891	40404995	40401964	40401982	40405526	40405633	0	0	0.576
ENSG00000183023	SLC8A1	chr2	-	40404891	40404995	40655612	40657444	40401964	40401982	40679043	40679209	0	0	-0.362
ENSG00000128487	SPECC1	chr17	+	20013739	20013875	20107645	20109225	19999943	20000111	20130725	20130933	0	0	-0.295
ENSG00000182944	EWSR1	chr22	+	29674018	29674205	29678378	29678546	29669726	29669853	29682911	29683123	1.19182e-12	5.15003e-11	0.182
ENSG00000115761	NOL10	chr2	-	10747310	10747437	10784445	10784498	10743203	10743283	10794606	10794673	3.99009e-08	1.02327e-06	-0.166
ENSG00000066336	SPI1	chr11	-	47380394	47380557	47381403	47381591	47376410	47377097	47397183	47397280	1.2099e-07	2.90089e-06	0.221
ENSG00000079277	MKNK1	chr1	-	47037734	47037839	47048899	47049001	47034114	47034170	47059784	47059952	2.00951e-11	7.76868e-10	0.176
ENSG00000067191	CACNB1	chr17	-	37340577	37340636	37341036	37341117	37340283	37340393	37341383	37341403	0	0	-0.253
ENSG00000067191	CACNB1	chr17	-	37341036	37341117	37341383	37341403	37340577	37340636	37342748	37342825	0	0	-0.183
ENSG00000067191	CACNB1	chr17	-	37342748	37342825	37343045	37343182	37341383	37341403	37343731	37343854	0	0	0.433
ENSG00000145725	PPIP5K2	chr5	+	102523014	102523077	102526542	102526683	102522020	102522140	102530600	102530726	0	0	-0.167
ENSG00000080845	DLGAP4	chr20	+	35127644	35127724	35127990	35128079	35125107	35125469	35128601	35129014	0	0	-0.758
ENSG00000140262	TCF12	chr15	+	57523349	57523455	57524488	57524628	57511627	57511788	57524909	57525054	0	0	0.278
ENSG00000166263	STXBP4	chr17	+	53063502	53063627	53068185	53068318	53046135	53046176	53076705	53076812	0.00243617	0.0215266	-0.162
ENSG00000082269	FAM135A	chr6	+	71195869	71195947	71200736	71200786	71191703	71191857	71212338	71212494	0	0	0.179
ENSG00000197959	DNM3	chr1	+	172061963	172062015	172277867	172277979	172050971	172051042	172348157	172348322	0	0	-0.332
ENSG00000101040	ZMYND8	chr20	-	45867639	45867882	45874751	45875261	45865069	45865260	45878030	45878183	0	0	-0.192
ENSG00000101040	ZMYND8	chr20	-	45938799	45938948	45976599	45976670	45927472	45927616	45985400	45985414	5.56524e-11	2.06348e-09	0.26
ENSG00000101040	ZMYND8	chr20	-	45938799	45938948	45976599	45976670	45927472	45927691	45985400	45985414	5.32907e-15	2.73209e-13	0.232
ENSG00000198513	ATL1	chr14	+	51089894	51089966	51094748	51095180	51088560	51088617	51096712	51096727	0	0	0.153
ENSG00000168137	SETD5	chr3	+	9478533	9478572	9482139	9482382	9477411	9477590	9483276	9483425	0	0	-0.19
ENSG00000106665	CLIP2	chr7	+	73774504	73774608	73778584	73778645	73771609	73771807	73787261	73787366	0	0	0.229
ENSG00000106665	CLIP2	chr7	+	73774504	73774608	73787261	73787366	73771609	73771807	73790216	73791152	0	0	0.164
ENSG00000106665	CLIP2	chr7	+	73778584	73778645	73787261	73787366	73771609	73771807	73790216	73791152	0	0	0.425
ENSG00000106665	CLIP2	chr7	+	73778584	73778645	73787261	73787366	73774504	73774608	73790216	73791152	0	0	0.196
ENSG00000106665	CLIP2	chr7	+	73778584	73778645	73790216	73791152	73774504	73774608	73795135	73795193	4.94715e-13	2.1972e-11	-0.157
ENSG00000153317	ASAP1	chr8	-	131179781	131179868	131192996	131193126	131172109	131172210	131199481	131199531	0	0	-0.378
ENSG00000153317	ASAP1	chr8	-	131179781	131179868	131200354	131200429	131172109	131172210	131226801	131226947	0	0	-0.384
ENSG00000152763	WDR78	chr1	-	67337052	67337192	67340463	67340620	67327829	67327985	67356836	67356949	3.15596e-10	1.08155e-08	0.187
ENSG00000078018	MAP2	chr2	+	210557348	210561074	210569173	210569344	210545473	210545551	210570303	210570451	0	0	-0.723
ENSG00000078018	MAP2	chr2	+	210561265	210561472	210565000	210565062	210557348	210561074	210570303	210570451	3.33067e-16	1.82128e-14	-0.17
ENSG00000198399	ITSN2	chr2	-	24509080	24509220	24516556	24516644	24498581	24498718	24518532	24518673	8.45768e-13	3.68795e-11	-0.159
ENSG00000198399	ITSN2	chr2	-	24509080	24509220	24518532	24518673	24498581	24498718	24521533	24521683	0	0	-0.17
ENSG00000186340	THBS2	chr6	-	169620292	169620432	169621524	169621622	169615874	169617924	169622291	169622563	9.34673e-07	1.91982e-05	-0.23
ENSG00000140416	TPM1	chr15	+	63353396	63353472	63353911	63353987	63353067	63353138	63354413	63354476	0	0	0.428
ENSG00000140416	TPM1	chr15	+	63353396	63353472	63354413	63354476	63353067	63353138	63354774	63354797	0	0	0.295
ENSG00000140416	TPM1	chr15	+	63354413	63354476	63354774	63354844	63353396	63353472	63362068	63362142	0	0	0.762
ENSG00000134108	ARL8B	chr3	+	5215701	5215769	5216028	5216099	5214331	5214425	5220348	5221331	3.70159e-08	9.54295e-07	-0.2
ENSG00000104093	DMXL2	chr15	-	51755575	51755693	51756871	51757073	51750905	51750992	51757762	51757848	0	0	0.178
ENSG00000121741	ZMYM2	chr13	+	20567965	20568059	20576989	20577275	20567202	20567704	20579213	20579379	1.03121e-09	3.31087e-08	0.234
ENSG00000116171	SCP2	chr1	+	53453700	53453808	53480561	53480715	53446067	53446215	53493640	53493743	0	0	-0.261
ENSG00000131323	TRAF3	chr14	+	103357661	103357754	103363597	103363738	103352525	103352606	103369591	103369766	0	0	-0.252
ENSG00000107937	GTPBP4	chr10	+	1038428	1038599	1041868	1041972	1034337	1034467	1042045	1042182	5.36741e-06	9.37885e-05	0.169
ENSG00000161813	LARP4	chr12	+	50860741	50860903	50867197	50867319	50856364	50856413	50867781	50867890	9.67884e-06	0.000160396	-0.18
ENSG00000168172	HOOK3	chr8	+	42841797	42841938	42852692	42852780	42837769	42837839	42857249	42857284	0	0	-0.354
ENSG00000143862	ARL8A	chr1	-	202104277	202104348	202104586	202104654	202102531	202103644	202104834	202104928	2.33561e-11	8.96659e-10	-0.192
ENSG00000165802	NSMF	chr9	-	140349690	140349759	140350080	140350086	140348842	140348895	140350862	140350938	0	0	-0.454
ENSG00000165802	NSMF	chr9	-	140350862	140350938	140351858	140352353	140348842	140348895	140352939	140353001	0	0	-0.572
ENSG00000165802	NSMF	chr9	-	140350862	140350938	140351858	140352353	140349690	140349759	140352939	140353001	0	0	-0.508
ENSG00000135454	B4GALNT1	chr12	-	58023934	58024115	58024260	58024301	58022830	58022929	58024762	58024869	8.1507e-12	3.27573e-10	-0.269
ENSG00000151276	MAGI1	chr3	-	65372817	65372901	65376816	65377033	65369206	65369298	65415194	65415815	0	0	0.476
ENSG00000146083	RNF44	chr5	-	175958463	175958631	175959004	175959194	175957848	175958022	175959366	175959517	2.55618e-12	1.07309e-10	-0.203
ENSG00000213240	NOTCH2NL	chr1	+	145281368	145281704	145290428	145290511	145273184	145273444	145290780	145291654	1.10666e-06	2.24421e-05	-0.19
ENSG00000047249	ATP6V1H	chr8	-	54727221	54727326	54742003	54742093	54714358	54714456	54745543	54745646	0	0	0.214
ENSG00000156011	PSD3	chr8	-	18457873	18457944	18513151	18513195	18432637	18432795	18622958	18623048	0	0	0.269
ENSG00000156011	PSD3	chr8	-	18490122	18490316	18513151	18513195	18457873	18457944	18541283	18541609	0	0	-0.217
ENSG00000156011	PSD3	chr8	-	18490122	18490316	18513151	18513195	18457873	18457944	18622958	18623048	0	0	0.29
ENSG00000156011	PSD3	chr8	-	18513151	18513195	18622958	18623048	18490122	18490316	18656804	18656863	0	0	0.256
ENSG00000156011	PSD3	chr8	-	18725183	18725579	18793543	18793652	18662213	18662408	18871072	18871196	1.22125e-15	6.47474e-14	0.254
ENSG00000156011	PSD3	chr8	-	18729135	18730243	18793543	18793652	18725183	18725579	18871072	18871196	1.72282e-09	5.33183e-08	0.213
ENSG00000105953	OGDH	chr7	+	44687042	44687133	44687255	44687358	44684925	44685117	44695916	44695961	0	0	-0.249
ENSG00000151474	FRMD4A	chr10	-	13708096	13708325	13712405	13712528	13702315	13702553	13716910	13717044	2.47954e-06	4.68447e-05	-0.198
ENSG00000110888	CAPRIN2	chr12	-	30876192	30876248	30877303	30877385	30867892	30869610	30878899	30879022	0	0	-0.282
ENSG00000110888	CAPRIN2	chr12	-	30884276	30884444	30886562	30886645	30883172	30883216	30887901	30888140	0	0	-0.17
ENSG00000110888	CAPRIN2	chr12	-	30887901	30888140	30893953	30894040	30884276	30884444	30904004	30904058	1.66533e-15	8.76451e-14	-0.205
ENSG00000099954	CECR2	chr22	+	17978441	17978581	17983878	17984048	17976434	17976618	18003143	18003357	1.65488e-08	4.49045e-07	-0.179
ENSG00000099954	CECR2	chr22	+	17983878	17984048	17990844	17990928	17978441	17978581	18003143	18003357	8.92369e-09	2.52762e-07	0.205
ENSG00000099954	CECR2	chr22	+	17983878	17984048	17990844	17990928	17979662	17979767	18003143	18003357	1.77761e-08	4.78955e-07	0.201
ENSG00000099954	CECR2	chr22	+	18018328	18018420	18018681	18018808	18018208	18018246	18020100	18020489	0.000281733	0.00326244	-0.168
ENSG00000136153	LMO7	chr13	+	76379614	76379896	76383289	76383319	76378424	76378677	76391296	76391414	0	0	-0.288
ENSG00000100505	TRIM9	chr14	-	51464767	51464906	51467400	51467558	51448517	51448821	51475797	51475951	0	0	-0.271
ENSG00000136813	KIAA0368	chr9	-	114206657	114206774	114213704	114213835	114204585	114204704	114246395	114246637	0	0	0.232
ENSG00000090565	RAB11FIP3	chr16	+	521294	521389	538850	539000	511403	511497	546823	546859	0	0	-0.227
ENSG00000196914	ARHGEF12	chr11	+	120280102	120280159	120291461	120291560	120278446	120278532	120295066	120295124	0	0	-0.46
ENSG00000155085	AK9	chr6	-	109940294	109940439	109954386	109954526	109935587	109935683	109962720	109962819	1.02816e-05	0.000169262	0.159
ENSG00000067208	EVI5	chr1	-	93029198	93029294	93070863	93070959	92974252	92979527	93073137	93073284	0	0	-0.218
ENSG00000067208	EVI5	chr1	-	93073137	93073284	93101758	93101893	93070863	93070959	93128976	93129009	0	0	0.222
ENSG00000067208	EVI5	chr1	-	93073137	93073284	93101758	93101893	93070863	93070959	93131495	93131549	0	0	0.282
ENSG00000067208	EVI5	chr1	-	93101758	93101893	93128275	93128422	93070863	93070959	93128976	93129009	0	0	-0.263
ENSG00000067208	EVI5	chr1	-	93101758	93101893	93128275	93128422	93073137	93073284	93128976	93129009	0	0	-0.26
ENSG00000067208	EVI5	chr1	-	93101758	93101893	93128976	93129009	93073137	93073284	93131495	93131549	0	0	-0.198
ENSG00000067208	EVI5	chr1	-	93170111	93170301	93201954	93202184	93168951	93169176	93257900	93257951	0	0	-0.244
ENSG00000113615	SEC24A	chr5	+	134041016	134041127	134044402	134044578	134039448	134039622	134050713	134050851	1.12643e-06	2.27947e-05	-0.175
ENSG00000119321	FKBP15	chr9	-	115969491	115969576	115973756	115973872	115968788	115968858	115983470	115983598	0.000225115	0.00268638	0.153
ENSG00000196083	IL1RAP	chr3	+	190282077	190282142	190326783	190326970	190231890	190232008	190338063	190338229	4.41606e-05	0.000632458	-0.156
ENSG00000008277	ADAM22	chr7	+	87800858	87800876	87808249	87808357	87797451	87797542	87810819	87810920	0	0	0.276
ENSG00000087460	GNAS	chr20	+	57478582	57478640	57478726	57478846	57470251	57470739	57480437	57480535	0	0	0.283
ENSG00000087460	GNAS	chr20	+	57478585	57478640	57478726	57478846	57470666	57470739	57480437	57480535	0	0	0.281
ENSG00000157985	AGAP1	chr2	+	236617822	236617881	236626200	236626288	236402732	236403493	236649606	236649692	0	0	-0.278
ENSG00000157985	AGAP1	chr2	+	236877105	236877267	236923448	236923523	236817485	236817550	236945204	236945359	0	0	0.163
ENSG00000157985	AGAP1	chr2	+	236945204	236945359	236949394	236949485	236877105	236877267	236957702	236957925	1.42009e-12	6.07698e-11	0.168
ENSG00000077782	FGFR1	chr8	-	38285863	38285953	38287199	38287466	38285438	38285611	38314873	38315052	2.85527e-11	1.08529e-09	-0.187
ENSG00000077782	FGFR1	chr8	-	38285869	38285953	38287199	38287466	38285438	38285611	38314873	38315052	2.46402e-10	8.54615e-09	-0.168
ENSG00000143207	RFWD2	chr1	-	176105623	176105683	176118141	176118210	176104145	176104222	176132950	176133027	0	0	0.173
ENSG00000143207	RFWD2	chr1	-	176105623	176105683	176118141	176118210	176104145	176104222	176153768	176153828	0	0	0.206
ENSG00000143207	RFWD2	chr1	-	176105623	176105683	176153768	176153828	176104145	176104222	176175707	176175827	1.18923e-08	3.29379e-07	0.192
ENSG00000143207	RFWD2	chr1	-	176118141	176118210	176145045	176145143	176085759	176085817	176153768	176153800	1.55636e-05	0.000246136	-0.169
ENSG00000143207	RFWD2	chr1	-	176118141	176118210	176153768	176153828	176105623	176105683	176175707	176175827	3.48594e-09	1.04235e-07	0.171
ENSG00000103274	NUBP1	chr16	+	10840999	10841133	10849577	10849610	10837817	10837922	10850546	10850637	7.06307e-05	0.000962812	0.175
ENSG00000103274	NUBP1	chr16	+	10846466	10846535	10849577	10849610	10840999	10841133	10850546	10850637	0.000657526	0.00686069	0.176
ENSG00000121716	PILRB	chr7	+	99952765	99952863	99954372	99954506	99950619	99950746	99955842	99955989	0	0	-0.267
ENSG00000106976	DNM1	chr9	+	130996299	130996386	131001723	131001794	130988313	130988452	131002006	131002058	0	0	-0.191
ENSG00000241978	AKAP2	chr9	+	112778233	112778319	112898406	112900819	112687340	112687362	112918598	112918777	6.0385e-13	2.66338e-11	-0.343
ENSG00000155975	VPS37A	chr8	+	17137883	17137952	17143855	17143936	17137747	17137806	17152495	17152561	2.19101e-07	5.05296e-06	-0.167
ENSG00000101745	ANKRD12	chr18	+	9182379	9182517	9195548	9195696	9136757	9136963	9208654	9208801	2.56487e-11	9.78789e-10	-0.192
ENSG00000101745	ANKRD12	chr18	+	9195548	9195696	9204473	9204542	9136774	9136963	9208654	9208801	0	0	0.29
ENSG00000152818	UTRN	chr6	+	144898234	144898424	144999541	144999714	144878292	144878447	145021222	145021379	0	0	0.219
ENSG00000065600	TMEM206	chr1	-	212548534	212548642	212550903	212551048	212537272	212538718	212553236	212553379	1.30035e-06	2.59758e-05	-0.198
ENSG00000083750	RRAGB	chrX	+	55748618	55748718	55753739	55753823	55745746	55745780	55755726	55755793	0	0	0.303
ENSG00000136933	RABEPK	chr9	+	127965286	127965345	127975648	127975801	127962881	127963185	127982817	127982979	2.6833e-12	1.12317e-10	-0.199
ENSG00000136933	RABEPK	chr9	+	127969842	127970000	127975648	127975801	127965286	127965345	127982817	127982979	0	0	-0.243
ENSG00000136933	RABEPK	chr9	+	127975648	127975801	127982817	127982979	127969842	127970000	127990188	127990338	1.39053e-07	3.30501e-06	0.172
ENSG00000197746	PSAP	chr10	-	73585593	73585650	73587770	73587914	73581632	73581764	73588633	73588834	0	0	-0.223
ENSG00000012061	ERCC1	chr19	-	45916934	45917003	45918118	45918218	45910590	45912983	45920078	45920155	1.04183e-12	4.51207e-11	-0.157
ENSG00000215386	LINC00478	chr21	+	17553910	17554007	17859809	17859858	17443433	17443718	17909698	17909759	2.90987e-09	8.79712e-08	-0.163
ENSG00000215386	LINC00478	chr21	+	17603375	17603435	17859809	17859858	17553910	17554007	17909698	17909759	3.94218e-12	1.62409e-10	-0.172
ENSG00000215386	LINC00478	chr21	+	17603375	17603435	17909698	17909759	17553910	17554007	17979313	17979456	5.51036e-10	1.82739e-08	-0.169
ENSG00000054965	FAM168A	chr11	-	73118557	73118688	73130918	73131044	73117027	73117789	73141734	73141815	0	0	0.188
ENSG00000054965	FAM168A	chr11	-	73120531	73120706	73130918	73131044	73118557	73118688	73141734	73141815	0	0	0.204
ENSG00000054965	FAM168A	chr11	-	73122438	73122581	73130918	73131044	73120531	73120706	73141734	73141815	0	0	0.199
ENSG00000198252	STYX	chr14	+	53211569	53211602	53213143	53213197	53196899	53197249	53217400	53217498	0.000817188	0.00833445	-0.155
ENSG00000076554	TPD52	chr8	-	80956401	80956443	80963761	80963863	80954854	80954903	80965516	80965665	0	0	0.386
ENSG00000077380	DYNC1I2	chr2	+	172549286	172549404	172563742	172563887	172546656	172546773	172571837	172571953	0	0	-0.176
ENSG00000077380	DYNC1I2	chr2	+	172549286	172549404	172563796	172563887	172546656	172546773	172571837	172571953	0	0	-0.191
ENSG00000077380	DYNC1I2	chr2	+	172571837	172571953	172582127	172582223	172563742	172563887	172582428	172582591	0	0	0.236
ENSG00000223546	LINC00630	chrX	+	102071919	102072010	102080920	102081097	102024145	102024269	102081896	102082072	0	0	-0.264
ENSG00000223546	LINC00630	chrX	+	102071919	102072010	102080920	102081097	102025279	102025348	102081896	102082072	0	0	-0.244
ENSG00000046651	OFD1	chrX	+	13771486	13771560	13773269	13773361	13769367	13769487	13774696	13774886	2.86658e-05	0.000428243	0.204
ENSG00000170873	MTSS1	chr8	-	125569921	125570116	125570953	125571073	125568472	125568646	125575022	125575233	0	0	-0.576
ENSG00000088367	EPB41L1	chr20	+	34763472	34763637	34770193	34770269	34742663	34742818	34773038	34773257	0	0	0.158
ENSG00000148516	ZEB1	chr10	+	31749965	31750166	31791275	31791437	31608053	31608221	31799600	31799803	1.34911e-11	5.32518e-10	0.203
ENSG00000148516	ZEB1	chr10	+	31749965	31750166	31784704	31784767	31608100	31608221	31791275	31791437	7.55496e-09	2.15693e-07	0.175
ENSG00000122515	ZMIZ2	chr7	+	44798879	44799059	44799749	44799827	44796976	44797160	44800023	44800192	0	0	-0.23
ENSG00000081189	MEF2C	chr5	-	88100414	88100618	88119551	88119744	88057001	88057145	88178771	88178976	5.66133e-09	1.6474e-07	0.169
ENSG00000081189	MEF2C	chr5	-	88100414	88100618	88119551	88119747	88057001	88057145	88178771	88178989	2.88913e-08	7.57833e-07	0.157
ENSG00000059588	TARBP1	chr1	-	234534127	234534299	234536598	234536694	234529391	234529583	234536926	234537008	1.74416e-12	7.42508e-11	-0.184
ENSG00000130402	ACTN4	chr19	+	39200896	39200982	39201915	39202001	39200034	39200116	39205108	39205201	0	0	0.278
ENSG00000130402	ACTN4	chr19	+	39218585	39218666	39218955	39219021	39217596	39217743	39219635	39219794	0	0	0.375
ENSG00000105662	CRTC1	chr19	+	18860590	18860685	18864309	18864395	18857862	18857924	18870360	18870401	8.2423e-13	3.59949e-11	-0.196
ENSG00000164144	ARFIP1	chr4	+	153750776	153750878	153784757	153784866	153701111	153701378	153791904	153792000	1.17875e-09	3.75937e-08	-0.243
ENSG00000058668	ATP2B4	chr1	+	203691605	203691817	203693008	203693116	203690324	203690538	203696522	203696699	2.92122e-12	1.21921e-10	0.193
ENSG00000058668	ATP2B4	chr1	+	203691605	203691817	203696522	203696699	203690324	203690538	203708673	203713209	0	0	-0.234
ENSG00000075420	FNDC3B	chr3	+	171830241	171830380	171851260	171851336	171757417	171757561	171944660	171944737	1.284e-06	2.57028e-05	-0.178
ENSG00000075420	FNDC3B	chr3	+	171851260	171851336	171944660	171944737	171830241	171830380	171965322	171965566	9.08971e-06	0.000151638	-0.185
ENSG00000075420	FNDC3B	chr3	+	171965322	171965566	171969049	171969331	171944660	171944737	172003715	172003774	8.36174e-05	0.00111758	0.167
ENSG00000116127	ALMS1	chr2	+	73659325	73659419	73675089	73681194	73651557	73652030	73682288	73682422	8.21565e-15	4.15635e-13	-0.173
ENSG00000145362	ANK2	chr4	+	114294440	114294605	114295919	114296102	114290669	114290961	114302612	114304896	0	0	-0.318
ENSG00000132970	WASF3	chr13	+	27250685	27250861	27254171	27254338	27246008	27246126	27255190	27255457	0	0	-0.2
ENSG00000119772	DNMT3A	chr2	-	25523007	25523112	25536781	25537030	25505309	25505580	25564694	25564754	0.000104337	0.00136436	0.158
ENSG00000140199	SLC12A6	chr15	-	34553126	34553221	34567545	34567590	34551013	34551145	34628610	34629045	0	0	0.205
ENSG00000168958	MFF	chr2	+	228197134	228197304	228205007	228205096	228193393	228195562	228220392	228220477	0	0	-0.178
ENSG00000168958	MFF	chr2	+	228207460	228207535	228211941	228212100	228205007	228205096	228220392	228220477	4.16223e-13	1.85864e-11	0.188
ENSG00000085511	MAP3K4	chr6	+	161518111	161518208	161519309	161519459	161514804	161514871	161522923	161523024	1.89848e-14	9.37351e-13	0.173
ENSG00000137601	NEK1	chr4	-	170458959	170459062	170476870	170477002	170429398	170429482	170477082	170477246	2.04299e-10	7.13323e-09	-0.165
ENSG00000137601	NEK1	chr4	-	170458959	170459062	170476870	170477002	170429919	170430003	170477082	170477246	1.11153e-08	3.0905e-07	-0.178
ENSG00000171109	MFN1	chr3	+	179093007	179093129	179095131	179095236	179085823	179085891	179096128	179096231	4.04365e-05	0.000583755	0.165
ENSG00000136205	TNS3	chr7	-	47463698	47463782	47467909	47467974	47454691	47454804	47474879	47475002	0.000829705	0.00844114	-0.153
ENSG00000242588	RP11-274B21.1	chr7	+	128218943	128218987	128220052	128220148	128218017	128218087	128231903	128232071	3.9857e-13	1.78259e-11	0.174
ENSG00000106415	GLCCI1	chr7	+	8099725	8099878	8110550	8110761	8095062	8095179	8124526	8124647	0	0	-0.197
ENSG00000153310	FAM49B	chr8	-	130891634	130891717	130892621	130892704	130883620	130883742	130908917	130909100	0	0	-0.21
ENSG00000153310	FAM49B	chr8	-	130891634	130891717	130892621	130892704	130883620	130883742	130915557	130915596	0	0	-0.234
ENSG00000075413	MARK3	chr14	+	103946723	103946827	103958113	103958371	103941329	103941547	103966492	103966537	0	0	0.175
ENSG00000075413	MARK3	chr14	+	103958113	103958371	103966492	103966537	103894723	103894777	103969218	103970163	1.89426e-12	8.05216e-11	0.152
ENSG00000075413	MARK3	chr14	+	103958113	103958371	103964838	103964865	103946723	103946827	103966492	103966537	0	0	-0.231
ENSG00000075413	MARK3	chr14	+	103958113	103958371	103966492	103966537	103946723	103946827	103969218	103970163	3.13565e-11	1.18715e-09	0.164
ENSG00000138640	FAM13A	chr4	-	89679904	89680052	89702315	89702502	89671574	89671788	89708903	89709083	0	0	0.277
ENSG00000144785	RP11-977G19.10	chr12	-	56693943	56694004	56704741	56704838	56680378	56680429	56704994	56705198	0	0	0.197
ENSG00000144785	RP11-977G19.10	chr12	-	56708634	56708750	56708913	56709026	56704994	56705198	56709604	56709727	9.28244e-09	2.61634e-07	-0.184
ENSG00000173575	CHD2	chr15	+	93435233	93435302	93467550	93467782	93429398	93429484	93470473	93470560	1.84302e-08	4.95418e-07	0.158
ENSG00000148019	CEP78	chr9	+	80866823	80866959	80868147	80868193	80863677	80863789	80869751	80869880	0.000521343	0.0055889	0.163
ENSG00000008294	SPAG9	chr17	-	49048067	49048217	49052131	49052308	49039534	49043748	49054468	49054582	0	0	-0.196
ENSG00000008294	SPAG9	chr17	-	49053223	49053262	49054468	49054582	49052131	49052308	49057106	49057278	6.31097e-10	2.08447e-08	-0.164
ENSG00000008294	SPAG9	chr17	-	49054468	49054582	49057106	49057278	49052131	49052308	49059884	49060033	0	0	0.234
ENSG00000124831	LRRFIP1	chr2	+	238617186	238617273	238647874	238647952	238536218	238536383	238657006	238657042	0	0	0.332
ENSG00000124831	LRRFIP1	chr2	+	238666098	238666191	238667371	238667464	238664737	238664830	238668706	238668848	2.06361e-09	6.34212e-08	-0.211
ENSG00000052795	FNIP2	chr4	+	159754679	159754780	159754952	159755042	159753231	159753290	159756556	159756628	0	0	-0.152
ENSG00000134758	RNF138	chr18	+	29693707	29693823	29706655	29706763	29691716	29691882	29709081	29711524	0	0	-0.161
ENSG00000118482	PHF3	chr6	+	64356431	64356700	64388728	64388921	64346015	64346055	64389900	64390062	0	0	0.216
ENSG00000255104	ZNF286A	chr17	+	15619372	15620627	15642034	15642144	15611468	15611561	15643413	15643462	0	0	0.284
ENSG00000006468	ETV1	chr7	-	13971126	13971374	13975332	13975521	13950863	13950932	13978741	13978871	4.73575e-10	1.58977e-08	0.154
ENSG00000128585	MKLN1	chr7	+	130827578	130827700	131060182	131060252	130794854	130794966	131071878	131072021	4.36318e-14	2.10013e-12	-0.194
ENSG00000068650	ATP11A	chr13	+	113513706	113513766	113514600	113514728	113512458	113512604	113516753	113516889	1.60893e-05	0.000253612	0.166
ENSG00000106443	PHF14	chr7	+	11030329	11030474	11053373	11053533	11014461	11014572	11062494	11062606	0	0	-0.247
ENSG00000127603	MACF1	chr1	+	39893126	39893286	39893632	39893959	39889699	39889866	39894913	39894998	0	0	-0.161
ENSG00000127603	MACF1	chr1	+	39894913	39894998	39895498	39895740	39893126	39893286	39896373	39896580	0	0	-0.184
ENSG00000127603	MACF1	chr1	+	39894913	39894998	39896373	39896580	39893126	39893286	39898206	39898326	0	0	-0.275
ENSG00000169919	GUSB	chr7	-	65444385	65444528	65444713	65444898	65441001	65441189	65445210	65445396	1.5701e-05	0.000247967	0.198
ENSG00000142599	RERE	chr1	-	8568685	8568734	8684368	8684439	8557464	8557589	8716031	8716430	0	0	0.255
ENSG00000142599	RERE	chr1	-	8601272	8601377	8674619	8674745	8568685	8568734	8684368	8684439	0	0	0.197
ENSG00000142599	RERE	chr1	-	8601272	8601377	8684368	8684439	8568685	8568734	8716031	8716430	0	0	0.246
ENSG00000142599	RERE	chr1	-	8616533	8616630	8674619	8674745	8601272	8601377	8684368	8684439	0	0	0.173
ENSG00000142599	RERE	chr1	-	8617476	8617582	8684368	8684439	8616533	8616630	8716031	8716430	0	0	0.306
ENSG00000004534	RBM6	chr3	+	50012755	50012825	50036872	50036946	50000008	50000118	50085677	50085752	8.91807e-11	3.22752e-09	0.196
ENSG00000102595	UGGT2	chr13	-	96648316	96648389	96651464	96651561	96642226	96642327	96665560	96665665	4.9798e-07	1.08004e-05	-0.203
ENSG00000147601	TERF1	chr8	+	73934450	73934537	73939174	73939287	73932918	73933040	73944276	73944368	6.36491e-13	2.80305e-11	-0.258
ENSG00000116991	SIPA1L2	chr1	-	232539870	232539924	232551239	232551371	232539193	232539317	232561334	232561554	0	0	0.451
ENSG00000116991	SIPA1L2	chr1	-	232551239	232551371	232561334	232561554	232539193	232539317	232564156	232564310	0	0	-0.22
ENSG00000116991	SIPA1L2	chr1	-	232551239	232551371	232564156	232564310	232539193	232539317	232567992	232568217	7.85039e-13	3.43617e-11	-0.229
ENSG00000167632	TRAPPC9	chr8	-	141436713	141436740	141445210	141445339	141415675	141415797	141449150	141449296	0	0	0.264
ENSG00000167632	TRAPPC9	chr8	-	141436713	141436740	141445210	141445339	141415675	141415797	141460888	141461482	0	0	0.484
ENSG00000167632	TRAPPC9	chr8	-	141436713	141436740	141449150	141449296	141415675	141415797	141460888	141461482	2.91554e-06	5.41562e-05	0.175
ENSG00000167632	TRAPPC9	chr8	-	141445210	141445339	141449150	141449296	141415675	141415797	141460888	141461029	0	0	-0.333
ENSG00000075711	DLG1	chr3	-	196795372	196795408	196796089	196796131	196793574	196793625	196802707	196802741	0	0	0.261
ENSG00000075711	DLG1	chr3	-	196802707	196802741	196803456	196803556	196793574	196793625	196807921	196807988	0	0	0.363
ENSG00000075711	DLG1	chr3	-	196802707	196802741	196803456	196803556	196796089	196796131	196807921	196807988	0	0	0.395
ENSG00000075711	DLG1	chr3	-	196802707	196802741	196803456	196803556	196796089	196796131	196831773	196831876	0	0	0.406
ENSG00000075711	DLG1	chr3	-	196807921	196807988	196812450	196812627	196803456	196803556	196817782	196817897	0	0	-0.264
ENSG00000075711	DLG1	chr3	-	196876613	196876667	196888510	196888609	196869588	196869639	196921295	196921460	0	0	0.153
ENSG00000075711	DLG1	chr3	-	196876613	196876667	196921295	196921460	196869588	196869639	197009549	197009716	0	0	0.345
ENSG00000075711	DLG1	chr3	-	196921295	196921460	197009549	197009716	196876613	196876667	197023216	197023348	2.86357e-10	9.84282e-09	0.157
ENSG00000164808	SPIDR	chr8	+	48308935	48309186	48320422	48320523	48206455	48206619	48352884	48353104	9.33507e-11	3.36783e-09	0.171
ENSG00000175575	PAAF1	chr11	+	73611355	73611465	73620443	73620638	73610190	73610289	73625457	73625549	2.87637e-06	5.34803e-05	0.154
ENSG00000187239	FNBP1	chr9	-	132665147	132665280	132686122	132686305	132662704	132662826	132687238	132687436	1.73477e-07	4.06604e-06	0.172
ENSG00000187239	FNBP1	chr9	-	132678244	132678259	132686122	132686275	132671168	132671278	132687238	132687436	8.54872e-15	4.31725e-13	0.257
ENSG00000146872	TLK2	chr17	+	60601596	60601692	60613530	60613698	60600494	60600538	60650575	60650728	0	0	-0.312
ENSG00000087206	UIMC1	chr5	-	176370335	176370489	176378474	176378578	176338311	176338390	176382959	176383036	0	0	-0.242
ENSG00000121579	NAA50	chr3	-	113441752	113441819	113442268	113442388	113435306	113440784	113442805	113442942	4.10531e-06	7.35005e-05	-0.158
ENSG00000159023	EPB41	chr1	+	29379615	29379824	29391493	29391670	29365765	29365938	29424318	29424447	6.16258e-07	1.31466e-05	-0.188
ENSG00000159023	EPB41	chr1	+	29385322	29385364	29386933	29386996	29379615	29379824	29391493	29391670	0.00256697	0.022482	-0.202
ENSG00000120733	KDM3B	chr5	+	137721710	137721879	137726701	137727950	137715272	137715397	137728859	137729061	4.666e-07	1.01807e-05	0.162
ENSG00000102977	ACD	chr16	-	67692457	67692544	67692622	67692719	67691888	67692265	67692830	67692982	1.76034e-05	0.000275965	-0.151
ENSG00000116698	SMG7	chr1	+	183515100	183515472	183516237	183516387	183514064	183514447	183518342	183518423	0	0	0.32
ENSG00000116698	SMG7	chr1	+	183516237	183516387	183518342	183518423	183515100	183515472	183518898	183519058	0	0	-0.273
ENSG00000116698	SMG7	chr1	+	183518342	183518423	183518898	183519058	183516237	183516387	183519885	183520056	0	0	-0.226
ENSG00000162290	DCP1A	chr3	-	53346270	53346409	53353433	53353500	53338206	53338320	53376170	53376298	8.26244e-05	0.00110559	0.154
ENSG00000116962	NID1	chr1	-	236201403	236201553	236205209	236205592	236195700	236195952	236208756	236208983	1.72943e-05	0.000271341	0.182
ENSG00000100154	TTC28	chr22	-	28693567	28693840	28702483	28702631	28692185	28692316	29025539	29025818	6.50813e-13	2.86173e-11	0.236
ENSG00000048991	R3HDM1	chr2	+	136360069	136360278	136389287	136389347	136289070	136289203	136389430	136389571	0	0	0.197
ENSG00000048991	R3HDM1	chr2	+	136360069	136360278	136374237	136374327	136289082	136289203	136379063	136379178	0	0	0.216
ENSG00000048991	R3HDM1	chr2	+	136360069	136360278	136389430	136389571	136343819	136344076	136393459	136393568	0	0	-0.283
ENSG00000048991	R3HDM1	chr2	+	136362375	136362586	136374237	136374327	136360069	136360278	136379063	136379178	0	0	0.349
ENSG00000048991	R3HDM1	chr2	+	136379063	136379178	136389430	136389571	136362375	136362586	136393459	136393568	0	0	0.326
ENSG00000048991	R3HDM1	chr2	+	136379063	136379178	136393459	136393568	136362375	136362586	136393657	136393753	0	0	0.162
ENSG00000048991	R3HDM1	chr2	+	136402948	136403097	136409299	136409602	136396465	136396692	136418839	136418963	0	0	0.271
ENSG00000048991	R3HDM1	chr2	+	136402948	136403097	136409302	136409602	136396465	136396692	136418839	136418963	0	0	0.27
ENSG00000178209	PLEC	chr8	-	145011332	145011410	145012318	145012408	145011146	145011239	145012798	145012860	0	0	0.279
ENSG00000137942	FNBP1L	chr1	+	93998478	93998625	94000261	94000465	93996311	93996440	94009663	94009773	0	0	-0.284
ENSG00000075151	EIF4G3	chr1	-	21329205	21329301	21377358	21377487	21307540	21307720	21415630	21415706	0	0	-0.215
ENSG00000075151	EIF4G3	chr1	-	21329205	21329301	21415630	21415706	21307540	21307720	21437815	21437876	1.03251e-14	5.18247e-13	-0.286
ENSG00000078304	PPP2R5C	chr14	+	102368055	102368226	102378737	102378810	102360843	102360897	102391477	102393856	0	0	0.154
ENSG00000198815	FOXJ3	chr1	-	42744018	42744343	42776720	42776781	42730785	42730860	42800729	42800892	2.48839e-05	0.000376722	-0.166
ENSG00000164830	OXR1	chr8	+	107691437	107691520	107695426	107695534	107531170	107531367	107696473	107696587	0	0	-0.252
ENSG00000163785	RYK	chr3	-	133907680	133907767	133910692	133910818	133901845	133901915	133913925	133914026	1.43718e-12	6.14556e-11	-0.177
ENSG00000163785	RYK	chr3	-	133910692	133910818	133913925	133914026	133907680	133907767	133921573	133921718	3.29782e-09	9.89458e-08	0.163
ENSG00000163785	RYK	chr3	-	133910692	133910818	133921573	133921718	133907680	133907767	133926315	133926369	8.28866e-11	3.01492e-09	0.159
ENSG00000163785	RYK	chr3	-	133913925	133914026	133921573	133921718	133910692	133910818	133926315	133926369	0	0	0.26
ENSG00000163785	RYK	chr3	-	133913925	133914026	133928538	133928673	133910692	133910818	133930351	133930451	2.47647e-07	5.66567e-06	0.154
ENSG00000197603	C5orf42	chr5	-	37239814	37239971	37243114	37243221	37238958	37239062	37244476	37244709	2.58253e-10	8.9356e-09	0.177
ENSG00000133226	SRRM1	chr1	+	24989673	24989715	24993305	24993416	24989150	24989295	24995613	24996078	0	0	-0.179
ENSG00000073417	PDE8A	chr15	+	85626786	85626875	85634274	85634412	85610244	85610435	85641178	85641267	1.83275e-08	4.92888e-07	-0.181
ENSG00000073417	PDE8A	chr15	+	85626786	85626875	85632568	85632647	85619963	85620018	85634274	85634412	1.85978e-05	0.000290049	-0.154
ENSG00000073417	PDE8A	chr15	+	85641178	85641267	85643245	85643297	85626786	85626875	85643386	85643429	4.44089e-16	2.41917e-14	-0.166
ENSG00000170949	ZNF160	chr19	-	53589514	53589574	53594665	53594973	53578411	53578436	53606517	53606689	7.31611e-07	1.53735e-05	0.165
ENSG00000114331	ACAP2	chr3	-	195029514	195029566	195041429	195041542	195027951	195028052	195047613	195047688	5.33996e-08	1.34249e-06	0.176
ENSG00000114331	ACAP2	chr3	-	195047613	195047688	195057660	195057705	195041429	195041542	195063199	195063338	9.73522e-06	0.000161284	-0.16
ENSG00000163875	MEAF6	chr1	-	37962307	37962337	37967404	37967597	37961485	37961519	37974878	37974924	0	0	0.389
ENSG00000163875	MEAF6	chr1	-	37967404	37967597	37974878	37974924	37961485	37961519	37975055	37975143	0	0	-0.397
ENSG00000163875	MEAF6	chr1	-	37967404	37967597	37974878	37974924	37962147	37962205	37975055	37975143	0	0	-0.156
ENSG00000163875	MEAF6	chr1	-	37967404	37967597	37974878	37974924	37962307	37962337	37975055	37975143	0	0	0.313
ENSG00000058272	PPP1R12A	chr12	-	80199945	80200113	80201005	80201110	80199371	80199548	80202262	80202357	0	0	0.17
ENSG00000132950	ZMYM5	chr13	-	20425494	20426330	20436538	20436606	20412839	20413125	20437589	20437664	9.33499e-07	1.91809e-05	-0.189
ENSG00000115020	PIKFYVE	chr2	+	209138741	209138777	209141435	209141554	209138307	209138457	209142260	209142432	0	0	-0.327
ENSG00000115020	PIKFYVE	chr2	+	209138744	209138777	209141435	209141554	209138307	209138457	209150449	209150657	0	0	-0.624
ENSG00000115020	PIKFYVE	chr2	+	209141435	209141554	209142260	209142432	209138307	209138457	209150449	209150657	0.000178508	0.00219257	0.164
ENSG00000115020	PIKFYVE	chr2	+	209141435	209141554	209153452	209153542	209138307	209138457	209163364	209163503	1.34065e-10	4.77081e-09	0.221
ENSG00000143951	WDPCP	chr2	-	63666890	63667005	63711737	63711797	63664554	63664688	63712050	63712121	1.17985e-08	3.26938e-07	-0.175
ENSG00000205763	RP9P	chr7	-	32960950	32961042	32973425	32973508	32956426	32957154	32982481	32982788	4.07889e-06	7.31184e-05	-0.172
ENSG00000204120	GIGYF2	chr2	+	233568133	233568199	233587263	233587368	233562014	233562102	233589283	233589401	0	0	0.206
ENSG00000166313	APBB1	chr11	-	6422218	6422302	6422803	6422918	6417329	6417445	6423311	6423439	0	0	0.205
ENSG00000166313	APBB1	chr11	-	6423206	6423212	6423311	6423439	6422803	6422918	6424374	6424438	0	0	0.229
ENSG00000166313	APBB1	chr11	-	6423311	6423439	6424374	6424438	6423206	6423212	6424548	6424634	0	0	0.338
ENSG00000135365	PHF21A	chr11	-	45967390	45967554	45967626	45967649	45959707	45959863	45970436	45970497	0	0	-0.508
ENSG00000135365	PHF21A	chr11	-	46098304	46098370	46100684	46100717	46001310	46001517	46105716	46105853	0	0	-0.301
ENSG00000137312	FLOT1	chr6	-	30709568	30709644	30709923	30709980	30708966	30709481	30710303	30710483	3.9358e-05	0.000570478	-0.155
ENSG00000160584	SIK3	chr11	-	116731989	116732099	116732556	116732642	116729980	116730320	116732917	116733043	1.02674e-05	0.000169125	0.16
ENSG00000160584	SIK3	chr11	-	116734383	116734534	116738661	116738805	116732917	116733043	116741046	116741117	1.42109e-14	7.07723e-13	0.188
ENSG00000160584	SIK3	chr11	-	116738661	116738805	116741046	116741117	116734383	116734534	116744196	116744352	0	0	-0.194
ENSG00000152520	PAN3	chr13	+	28771321	28771483	28794367	28794515	28752001	28752072	28830428	28830676	6.96265e-12	2.81202e-10	-0.18
ENSG00000152520	PAN3	chr13	+	28794367	28794515	28830428	28830676	28752001	28752072	28834583	28834688	1.94139e-08	5.19914e-07	0.171
ENSG00000170579	DLGAP1	chr18	-	3656083	3656113	3729134	3729375	3581872	3582246	3742334	3742512	0	0	0.453
ENSG00000131773	KHDRBS3	chr8	+	136554896	136555013	136619197	136619280	136533479	136533598	136659235	136659853	0	0	-0.168
ENSG00000106785	TRIM14	chr9	-	100854190	100854283	100857148	100857311	100846636	100850287	100862212	100862446	4.85787e-06	8.54566e-05	0.215
ENSG00000152377	SPOCK1	chr5	-	136403403	136403518	136602698	136602744	136328172	136328289	136834061	136834247	3.17857e-13	1.43387e-11	0.176
ENSG00000100731	PCNX	chr14	+	71455283	71455416	71476350	71476441	71443658	71445365	71478208	71478266	2.52137e-11	9.62829e-10	-0.194
ENSG00000270800	RPS10-NUDT3	chr6	-	34309638	34309749	34386145	34386201	34263417	34263462	34389506	34389584	0	0	0.224
ENSG00000110274	CEP164	chr11	+	117253511	117253658	117257918	117258128	117252416	117252584	117261492	117261624	3.28108e-08	8.51702e-07	-0.179
ENSG00000165219	GAPVD1	chr9	+	128109097	128109220	128111668	128111798	128103455	128103543	128112573	128112683	0	0	-0.193
ENSG00000052126	PLEKHA5	chr12	+	19440406	19440490	19443610	19443730	19436213	19436679	19444577	19444631	0	0	0.399
ENSG00000054523	KIF1B	chr1	+	10333071	10333089	10335485	10335561	10332298	10332364	10336378	10336457	0	0	-0.152
ENSG00000054523	KIF1B	chr1	+	10335485	10335561	10336378	10336457	10332298	10332364	10338043	10338186	0	0	0.231
ENSG00000054523	KIF1B	chr1	+	10335485	10335561	10336378	10336457	10333071	10333089	10338043	10338186	0	0	-0.411
ENSG00000113448	PDE4D	chr5	-	58476420	58476470	58481014	58481088	58334685	58334798	58489325	58489362	0	0	0.255
ENSG00000113448	PDE4D	chr5	-	58481014	58481088	58489325	58489362	58476420	58476470	58511602	58511761	0	0	-0.19
ENSG00000114867	EIF4G1	chr3	+	184033550	184033644	184033919	184034006	184032953	184033333	184035108	184035285	1.11022e-16	6.21282e-15	-0.241
ENSG00000134222	PSRC1	chr1	-	109823758	109823873	109824240	109824682	109823398	109823668	109825139	109825197	9.10308e-09	2.57336e-07	-0.192
ENSG00000197930	ERO1L	chr14	-	53124841	53124868	53133092	53133213	53124634	53124727	53138347	53138421	0.000213947	0.00257072	-0.163
ENSG00000197930	ERO1L	chr14	-	53130518	53130565	53133092	53133213	53128010	53128022	53138347	53138421	2.44225e-06	4.62467e-05	-0.154
ENSG00000127914	AKAP9	chr7	+	91603024	91603282	91609602	91609647	91570180	91570461	91621471	91621525	0	0	-0.357
ENSG00000127914	AKAP9	chr7	+	91603024	91603282	91621471	91621525	91570180	91570461	91622198	91622369	0	0	-0.331
ENSG00000127914	AKAP9	chr7	+	91609602	91609647	91621471	91621525	91570180	91570461	91622198	91622369	0	0	-0.646
ENSG00000127914	AKAP9	chr7	+	91609602	91609647	91621471	91621525	91603024	91603282	91622198	91622369	0	0	-0.312
ENSG00000156642	NPTN	chr15	-	73854236	73854311	73855576	73855598	73852354	73853389	73862490	73862764	0	0	0.179
ENSG00000156642	NPTN	chr15	-	73854236	73854311	73855576	73855586	73853174	73853389	73862490	73862764	0	0	-0.182
ENSG00000047849	MAP4	chr3	-	47969717	47969840	48019354	48019423	47963254	47963368	48028872	48028923	0	0	-0.259
ENSG00000047849	MAP4	chr3	-	47969717	47969840	48019354	48019423	47963254	47963368	48040127	48040369	0	0	-0.22
ENSG00000047849	MAP4	chr3	-	48019354	48019423	48040127	48040369	47969717	47969840	48130262	48130329	0	0	-0.264
ENSG00000107679	PLEKHA1	chr10	+	124184411	124184475	124186457	124186547	124183714	124183779	124189139	124189995	0	0	0.349
ENSG00000065243	PKN2	chr1	+	89251786	89251896	89270073	89270217	89225904	89226059	89270528	89270604	0	0	-0.563
ENSG00000143569	UBAP2L	chr1	+	154197559	154197689	154207066	154207268	154193391	154193451	154207671	154207767	0	0	0.244
ENSG00000160191	PDE9A	chr21	+	44106301	44106372	44108026	44108104	44073888	44073993	44119077	44119121	4.75762e-05	0.000675624	0.218
ENSG00000101294	HM13	chr20	+	30154012	30154098	30155880	30156083	30149436	30149539	30156922	30157370	0	0	0.166
ENSG00000117477	CCDC181	chr1	-	169388250	169388397	169394048	169394188	169366474	169366629	169396525	169396655	2.67433e-05	0.000402347	-0.168
ENSG00000132694	ARHGEF11	chr1	-	156949020	156949078	156950228	156950278	156947995	156948174	156954130	156954229	1.46286e-09	4.58659e-08	-0.181
ENSG00000119685	TTLL5	chr14	+	76349027	76349245	76368484	76368567	76330009	76330205	76420766	76421421	8.30089e-05	0.00111048	-0.164
ENSG00000133026	MYH10	chr17	-	8480553	8480656	8492398	8492426	8473037	8473130	8508143	8508211	0	0	-0.429
ENSG00000176406	RIMS2	chr8	+	104922361	104922429	104922548	104922757	104897525	104898451	104924280	104924400	1.62537e-12	6.92963e-11	-0.248
ENSG00000071054	MAP4K4	chr2	+	102476104	102476326	102480282	102480513	102460562	102460773	102481391	102481498	6.89699e-06	0.000117759	0.17
ENSG00000071054	MAP4K4	chr2	+	102477286	102477448	102480282	102480513	102476197	102476326	102481391	102481498	9.33587e-13	4.05856e-11	-0.247
ENSG00000071054	MAP4K4	chr2	+	102501648	102501749	102503549	102503723	102499012	102499147	102504239	102504399	0	0	-0.152
ENSG00000171723	GPHN	chr14	+	67243181	67243239	67389382	67389655	67147824	67147903	67431907	67432042	0	0	0.286
ENSG00000171723	GPHN	chr14	+	67431907	67432042	67490349	67490392	67390910	67391009	67525365	67525503	0	0	0.321
ENSG00000171723	GPHN	chr14	+	67431907	67432042	67525365	67525503	67390910	67391009	67555699	67555792	0	0	0.29
ENSG00000023516	AKAP11	chr13	+	42888029	42888076	42891663	42891824	42882589	42882745	42893223	42897396	0	0	0.45
ENSG00000148341	SH3GLB2	chr9	-	131771384	131771625	131771731	131771746	131770070	131771070	131772049	131772150	0	0	-0.364
ENSG00000148341	SH3GLB2	chr9	-	131772948	131772972	131774514	131774577	131772398	131772488	131776689	131776782	0	0	0.54
ENSG00000148341	SH3GLB2	chr9	-	131774514	131774577	131775286	131775298	131772948	131772972	131776689	131776782	0	0	-0.245
ENSG00000138443	ABI2	chr2	+	204231599	204231767	204244930	204245107	204192941	204193354	204246911	204246929	0	0	0.283
ENSG00000138443	ABI2	chr2	+	204231599	204231767	204244930	204245107	204193002	204193354	204255768	204255866	0	0	-0.306
ENSG00000138443	ABI2	chr2	+	204244930	204245107	204255768	204255866	204231599	204231767	204260378	204260503	0	0	0.241
ENSG00000138443	ABI2	chr2	+	204255768	204255866	204260378	204260503	204244930	204245107	204261507	204261690	0	0	0.553
ENSG00000138443	ABI2	chr2	+	204260381	204260503	204261507	204261690	204255768	204255866	204267298	204267457	0	0	0.378
ENSG00000169398	PTK2	chr8	-	141675015	141675096	141678367	141678523	141667998	141669777	141684396	141684503	0	0	0.271
ENSG00000169398	PTK2	chr8	-	141679825	141679834	141684396	141684503	141678367	141678523	141710989	141711121	0	0	0.176
ENSG00000169398	PTK2	chr8	-	141684396	141684503	141685558	141685598	141678367	141678523	141696730	141696793	0	0	-0.319
ENSG00000169398	PTK2	chr8	-	141684396	141684503	141696730	141696793	141678367	141678523	141710989	141711121	0	0	-0.287
ENSG00000169398	PTK2	chr8	-	141745349	141745554	141771263	141771361	141727696	141727808	141774332	141774389	0	0	0.249
ENSG00000169398	PTK2	chr8	-	141756858	141756959	141771263	141771361	141754750	141754866	141774332	141774389	0	0	0.28
ENSG00000169398	PTK2	chr8	-	141762330	141762415	141774332	141774389	141756858	141756959	141799572	141799625	0	0	0.312
ENSG00000169398	PTK2	chr8	-	141779673	141779691	141799572	141799625	141774332	141774389	141803452	141803483	0	0	0.333
ENSG00000108175	ZMIZ1	chr10	+	81036937	81037082	81049531	81049646	80975925	80976031	81050715	81050933	5.69201e-11	2.10641e-09	0.242
ENSG00000108175	ZMIZ1	chr10	+	81051914	81052113	81053137	81053410	81050715	81050933	81056227	81056410	5.55112e-16	3.00121e-14	-0.205
ENSG00000136238	RAC1	chr7	+	6426842	6426914	6431554	6431672	6414153	6414401	6439756	6439819	5.06745e-11	1.88621e-09	0.158
ENSG00000055917	PUM2	chr2	-	20462953	20463221	20478343	20478580	20455793	20455931	20482707	20482992	0	0	0.405
ENSG00000055917	PUM2	chr2	-	20462953	20463221	20478343	20478580	20460097	20460227	20482707	20482992	0	0	0.295
ENSG00000119707	RBM25	chr14	+	73566087	73566141	73566374	73566458	73563622	73563808	73569899	73570186	3.97188e-06	7.13784e-05	-0.153
ENSG00000138674	SEC31A	chr4	-	83784470	83784545	83785514	83785751	83778841	83778917	83787960	83788084	2.44249e-15	1.27727e-13	-0.291
ENSG00000136754	ABI1	chr10	-	27047990	27048167	27054146	27054247	27044583	27044670	27057780	27057921	2.86438e-14	1.39507e-12	-0.169
ENSG00000204843	DCTN1	chr2	-	74598663	74598855	74603868	74603889	74598105	74598303	74604558	74604593	0	0	-0.19
ENSG00000204843	DCTN1	chr2	-	74598663	74598855	74605126	74605372	74598105	74598303	74618920	74618992	0	0	0.167
ENSG00000204843	DCTN1	chr2	-	74600054	74600075	74604558	74604593	74598663	74598855	74604774	74604853	0	0	0.201
ENSG00000159459	UBR1	chr15	-	43317578	43317627	43318758	43318861	43317026	43317181	43319973	43320026	6.39502e-09	1.84132e-07	0.196
ENSG00000174989	FBXW8	chr12	+	117365827	117365932	117383168	117383333	117348769	117348962	117387422	117387511	0	0	0.226
ENSG00000040933	INPP4A	chr2	+	99162431	99162536	99163048	99163157	99160339	99160470	99169248	99169432	0	0	-0.296
ENSG00000176049	JAKMIP2	chr5	-	147012242	147012341	147015784	147015847	147010975	147011074	147016527	147016611	0	0	0.154
ENSG00000176049	JAKMIP2	chr5	-	147016527	147016611	147019194	147019323	147012242	147012341	147020266	147020386	0	0	0.161
ENSG00000091039	OSBPL8	chr12	-	76804343	76804414	76844630	76844768	76796468	76796546	76853638	76853675	0	0	-0.195
ENSG00000091039	OSBPL8	chr12	-	76804343	76804414	76844630	76844768	76796468	76796546	76881289	76881398	0	0	0.162
ENSG00000091039	OSBPL8	chr12	-	76844630	76844759	76853638	76853675	76804343	76804414	76881289	76881398	0	0	-0.193
ENSG00000091039	OSBPL8	chr12	-	76844630	76844768	76853638	76853675	76804343	76804414	76881289	76881398	0	0	-0.191
ENSG00000091039	OSBPL8	chr12	-	76853638	76853675	76881289	76881398	76844630	76844768	76928013	76928061	0	0	0.544
ENSG00000146463	ZMYM4	chr1	+	35835629	35835714	35835972	35836228	35827219	35827390	35846859	35847034	1.00489e-10	3.61853e-09	0.164
ENSG00000163617	KIAA1407	chr3	-	113721302	113721385	113729618	113729868	113720441	113720543	113737524	113737715	2.20648e-05	0.000338066	-0.205
ENSG00000142875	PRKACB	chr1	+	84644859	84644921	84649719	84649818	84543744	84544054	84650782	84650865	0	0	0.249
ENSG00000009307	CSDE1	chr1	-	115280583	115280693	115282312	115282511	115280091	115280184	115292441	115292828	0	0	0.187
ENSG00000147044	CASK	chrX	-	41414852	41414888	41416284	41416353	41412971	41413168	41419031	41419100	1.29101e-10	4.59985e-09	-0.169
ENSG00000157764	BRAF	chr7	-	140508691	140508795	140534408	140534672	140507759	140507862	140549910	140550012	1.07108e-08	2.98331e-07	0.174
ENSG00000156650	KAT6B	chr10	+	76729777	76729859	76735156	76735212	76729417	76729533	76737073	76737195	5.66214e-15	2.89767e-13	0.189
ENSG00000137075	RNF38	chr9	-	36390463	36390613	36424609	36424680	36376004	36376124	36487304	36487545	1.96972e-08	5.26519e-07	0.178
ENSG00000144283	PKP4	chr2	+	159433782	159433895	159459581	159459616	159389949	159390046	159477501	159477534	0	0	-0.353
ENSG00000105197	TIMM50	chr19	+	39972522	39972673	39973774	39973796	39971051	39971601	39976183	39976242	2.84328e-06	5.29165e-05	-0.172
ENSG00000164176	EDIL3	chr5	-	83402466	83402648	83476210	83476339	83362269	83362425	83549901	83550030	0	0	0.168
ENSG00000111731	C2CD5	chr12	-	22643056	22643152	22646156	22646271	22637630	22637822	22659644	22659753	0	0	0.189
ENSG00000111731	C2CD5	chr12	-	22646156	22646271	22655672	22655738	22643056	22643152	22659644	22659753	0	0	-0.22
ENSG00000111731	C2CD5	chr12	-	22666227	22666313	22670919	22671071	22659644	22659753	22676359	22676558	3.66374e-15	1.89181e-13	0.161
ENSG00000111731	C2CD5	chr12	-	22670919	22671071	22672048	22672173	22666227	22666313	22676359	22676558	0	0	-0.681
ENSG00000111731	C2CD5	chr12	-	22670919	22671071	22676359	22676558	22666227	22666313	22677405	22677414	0	0	-0.248
ENSG00000111731	C2CD5	chr12	-	22672048	22672173	22676359	22676558	22666227	22666313	22677405	22677561	0	0	0.268
ENSG00000138686	BBS7	chr4	-	122749300	122749424	122749773	122749883	122745594	122747148	122754385	122754550	1.98674e-12	8.42658e-11	-0.243
ENSG00000138686	BBS7	chr4	-	122749300	122749424	122756298	122756438	122745594	122747148	122760785	122760851	2.50358e-11	9.56669e-10	-0.164
ENSG00000182667	NTM	chr11	+	132016175	132016408	132184445	132184597	131780896	131781542	132204939	132206716	0	0	0.279
ENSG00000182667	NTM	chr11	+	132180005	132180126	132184445	132184597	132177582	132177717	132200046	132200079	0	0	-0.179
ENSG00000119314	PTBP3	chr9	-	115038123	115038293	115060120	115060196	115030328	115030475	115092720	115092754	6.9395e-09	1.99012e-07	-0.161
ENSG00000196440	ARMCX4	chrX	+	100766011	100766042	100779190	100779419	100764576	100764665	100786630	100786999	2.94796e-06	5.46489e-05	-0.186
ENSG00000156958	GALK2	chr15	+	49575762	49575915	49584523	49584734	49531417	49531564	49611800	49612002	0	0	-0.172
ENSG00000034053	APBA2	chr15	+	29346047	29347038	29385277	29385423	29287955	29288009	29390692	29390779	0	0	-0.297
ENSG00000034053	APBA2	chr15	+	29386480	29386516	29390692	29390779	29385277	29385423	29393801	29393987	0	0	-0.323
ENSG00000163531	NFASC	chr1	+	204978684	204978816	204981924	204981994	204957760	204957934	204985435	204986066	0	0	0.373
ENSG00000079156	OSBPL6	chr2	+	179201027	179201160	179203717	179203821	179197597	179197768	179213950	179214116	0	0	-0.396
ENSG00000112701	SENP6	chr6	+	76333615	76333676	76344422	76344527	76331247	76331341	76350402	76350420	0	0	0.242
ENSG00000112701	SENP6	chr6	+	76333615	76333676	76344422	76344527	76331247	76331341	76357446	76357517	0	0	-0.184
ENSG00000112701	SENP6	chr6	+	76343296	76343442	76344422	76344527	76333615	76333676	76350399	76350420	0	0	0.261
ENSG00000112701	SENP6	chr6	+	76343296	76343442	76344422	76344527	76333615	76333676	76350402	76350420	0	0	0.233
ENSG00000112701	SENP6	chr6	+	76343296	76343442	76344422	76344527	76333615	76333676	76357446	76357517	2.22045e-16	1.22585e-14	-0.216
ENSG00000112701	SENP6	chr6	+	76343296	76343442	76350402	76350420	76333615	76333676	76357446	76357517	0	0	0.263
ENSG00000112701	SENP6	chr6	+	76344422	76344527	76350402	76350420	76333615	76333676	76357446	76357517	0	0	0.475
ENSG00000112701	SENP6	chr6	+	76344422	76344527	76350399	76350420	76343296	76343442	76357446	76357517	0	0	0.195
ENSG00000112701	SENP6	chr6	+	76344422	76344527	76350402	76350420	76343296	76343442	76357446	76357517	0	0	0.194
ENSG00000112701	SENP6	chr6	+	76344422	76344527	76357446	76357517	76343296	76343442	76368977	76369123	0	0	0.182
ENSG00000117335	CD46	chr1	+	207934593	207934791	207940357	207940540	207932983	207933069	207941123	207941168	1.20841e-09	3.84332e-08	-0.219
ENSG00000117335	CD46	chr1	+	207941123	207941168	207943665	207943707	207940357	207940540	207956636	207956675	0	0	0.274
ENSG00000112305	SMAP1	chr6	+	71501391	71501472	71508359	71508440	71483052	71483128	71546643	71546731	0	0	-0.195
ENSG00000112305	SMAP1	chr6	+	71508359	71508440	71546643	71546731	71483052	71483128	71562242	71562367	0	0	0.249
ENSG00000066084	DIP2B	chr12	+	51053976	51054102	51064968	51065181	51019758	51019830	51068256	51068412	0	0	-0.167
ENSG00000066084	DIP2B	chr12	+	51053976	51054102	51064968	51065181	51034506	51034635	51068256	51068412	0	0	-0.171
ENSG00000198920	KIAA0753	chr17	-	6526828	6526891	6531436	6532061	6526201	6526417	6538330	6538491	2.47739e-07	5.66567e-06	0.163
ENSG00000138101	DTNB	chr2	-	25606704	25606758	25610157	25610247	25602158	25602192	25611070	25611230	1.11022e-16	6.21282e-15	0.287
ENSG00000138101	DTNB	chr2	-	25650403	25650500	25655754	25655868	25611070	25611230	25656778	25656864	0	0	-0.252
ENSG00000138101	DTNB	chr2	-	25650403	25650500	25655754	25655868	25641970	25642404	25656778	25656864	0	0	0.302
ENSG00000179912	R3HDM2	chr12	-	57662704	57662865	57663534	57663777	57662085	57662240	57674140	57674313	0	0	0.277
ENSG00000179912	R3HDM2	chr12	-	57677606	57677839	57682791	57682823	57674140	57674313	57689181	57689290	1.11022e-16	6.21282e-15	-0.159
ENSG00000179912	R3HDM2	chr12	-	57696958	57697000	57704046	57704246	57693877	57693964	57789531	57789601	1.48693e-11	5.83713e-10	0.151
ENSG00000089094	KDM2B	chr12	-	121880794	121880833	121881482	121881596	121879959	121880639	121881814	121882075	1.44207e-06	2.8518e-05	0.164
ENSG00000089094	KDM2B	chr12	-	121890922	121891147	121932381	121932468	121882252	121883221	121947369	121947842	2.41162e-07	5.53066e-06	-0.161
ENSG00000095637	SORBS1	chr10	-	97131082	97131184	97135729	97135813	97127406	97127456	97141441	97141556	0	0	0.285
ENSG00000095637	SORBS1	chr10	-	97192204	97192333	97194378	97194474	97170389	97170534	97197246	97197312	0	0	0.416
ENSG00000134121	CHL1	chr3	+	382476	382599	383594	383765	369849	370037	384666	384714	0	0	-0.258
ENSG00000134121	CHL1	chr3	+	382476	382599	383594	383765	369849	370037	386271	386392	0	0	0.231
ENSG00000134121	CHL1	chr3	+	382476	382599	384666	384714	369849	370037	386271	386392	0	0	-0.32
ENSG00000134121	CHL1	chr3	+	383594	383765	384666	384714	369849	370037	386271	386392	0	0	-0.557
ENSG00000134121	CHL1	chr3	+	383594	383765	384666	384714	382476	382599	386271	386392	0	0	-0.385
ENSG00000085832	EPS15	chr1	-	51875206	51875368	51887457	51887530	51873806	51874004	51906018	51906104	0	0	0.333
ENSG00000132376	INPP5K	chr17	-	1410273	1410383	1412976	1413093	1401229	1401416	1416746	1416855	1.71389e-05	0.000269009	0.154
ENSG00000132376	INPP5K	chr17	-	1412471	1412647	1412976	1413093	1411408	1411520	1416746	1416855	1.22829e-05	0.000199016	0.159
ENSG00000144451	SPAG16	chr2	+	214174782	214174901	214181942	214182080	214161985	214162081	214204886	214204994	0	0	0.185
ENSG00000261771	DYX1C1-CCPG1	chr15	-	55657385	55657507	55663990	55664242	55651736	55653142	55669146	55669348	0	0	0.157
ENSG00000261771	DYX1C1-CCPG1	chr15	-	55742419	55742565	55759127	55759359	55731669	55731779	55783320	55783454	5.27557e-09	1.54139e-07	0.17
ENSG00000067225	PKM	chr15	-	72494794	72494961	72495362	72495529	72492814	72492996	72499068	72499221	0	0	-0.582
ENSG00000067225	PKM	chr15	-	72495362	72495529	72499068	72499221	72492814	72492996	72499467	72499618	0	0	0.346
ENSG00000117020	AKT3	chr1	-	243708811	243708899	243727021	243727150	243675625	243675728	243736227	243736350	0	0	-0.216
ENSG00000117020	AKT3	chr1	-	243708811	243708899	243776972	243777041	243675625	243675728	243778397	243778463	0	0	-0.212
ENSG00000177879	AP3S1	chr5	+	115202366	115202458	115238581	115238689	115177177	115177803	115249058	115249778	3.62714e-10	1.23274e-08	-0.185
ENSG00000141298	SSH2	chr17	-	28029976	28030080	28120911	28120955	28022476	28022541	28256955	28257018	2.61242e-07	5.9273e-06	-0.162
ENSG00000078053	AMPH	chr7	-	38433604	38433814	38457424	38457550	38431348	38431618	38462020	38462077	0	0	-0.18
ENSG00000078053	AMPH	chr7	-	38457424	38457550	38462020	38462077	38433604	38433814	38466553	38466586	0	0	0.276
ENSG00000180776	ZDHHC20	chr13	-	21976935	21977005	21987790	21987911	21975791	21975824	21995199	21995246	5.85088e-14	2.78588e-12	0.198
ENSG00000180776	ZDHHC20	chr13	-	21976935	21977005	21995199	21995303	21975791	21975824	21999790	21999817	0	0	0.32
ENSG00000180776	ZDHHC20	chr13	-	21987790	21987911	21995199	21995303	21965860	21965993	21999790	21999817	0	0	0.456
ENSG00000180776	ZDHHC20	chr13	-	21987790	21987911	21995199	21995303	21974511	21974632	21999790	21999817	0	0	0.463
ENSG00000180776	ZDHHC20	chr13	-	21987790	21987911	21995199	21995303	21975791	21975824	21999790	21999817	0	0	0.46
ENSG00000180776	ZDHHC20	chr13	-	21987790	21987911	21995199	21995303	21976935	21977005	21999790	21999817	0	0	0.322
ENSG00000165689	SDCCAG3	chr9	-	139299542	139299654	139300356	139300430	139299082	139299145	139301596	139302013	2.89244e-06	5.37444e-05	0.194
ENSG00000129292	PHF20L1	chr8	+	133823290	133823373	133826881	133827134	133816856	133816985	133829132	133829321	6.38267e-13	2.80872e-11	-0.189
ENSG00000175455	CCDC14	chr3	-	123674689	123674812	123675201	123675274	123667742	123667979	123675586	123675642	5.33961e-05	0.000747741	-0.201
ENSG00000175455	CCDC14	chr3	-	123674689	123674962	123675201	123675274	123667742	123667979	123675586	123675642	2.24048e-05	0.000342363	-0.219
ENSG00000109180	OCIAD1	chr4	+	48850415	48850463	48853822	48853992	48844652	48844706	48859229	48859269	1.11022e-16	6.21282e-15	-0.152
ENSG00000109180	OCIAD1	chr4	+	48853822	48854037	48859229	48859382	48844652	48844706	48862741	48863265	0	0	-0.285
ENSG00000109180	OCIAD1	chr4	+	48853822	48854037	48859229	48859382	48850415	48850463	48862741	48863265	0	0	-0.275
ENSG00000166575	TMEM135	chr11	+	86782564	86782657	86868382	86868448	86778735	86778863	86947679	86947726	8.48624e-09	2.40727e-07	-0.209
ENSG00000166575	TMEM135	chr11	+	86802403	86802437	86868382	86868448	86782564	86782657	86947679	86947726	5.95214e-06	0.000102911	-0.18
ENSG00000106070	GRB10	chr7	-	50771517	50771605	50799968	50800065	50694518	50694675	50823583	50823753	8.7655e-07	1.81144e-05	-0.186
ENSG00000128656	CHN1	chr2	-	175689161	175689246	175711607	175711685	175677036	175677210	175742567	175742856	0	0	0.502
ENSG00000128656	CHN1	chr2	-	175711607	175711685	175742567	175742856	175689161	175689246	175779785	175779899	0	0	0.377
ENSG00000141503	MINK1	chr17	+	4794750	4795011	4795443	4795529	4794245	4794419	4795950	4796063	5.16254e-14	2.46835e-12	0.217
ENSG00000205302	SNX2	chr5	+	122154512	122154718	122161744	122161888	122152969	122153068	122163073	122163447	0	0	-0.187
ENSG00000164054	SHISA5	chr3	-	48510759	48510972	48511126	48511242	48509196	48510585	48520585	48520666	0	0	0.213
ENSG00000057935	MTA3	chr2	+	42722302	42722394	42797576	42797644	42721708	42722146	42806246	42806340	0	0	-0.197
ENSG00000057935	MTA3	chr2	+	42797576	42797644	42867312	42867376	42722302	42722394	42871266	42871384	0	0	-0.172
ENSG00000057935	MTA3	chr2	+	42922904	42922979	42924915	42924974	42909540	42909729	42931336	42931458	4.86611e-13	2.16288e-11	0.151
ENSG00000111666	CHPT1	chr12	+	102110505	102110590	102113900	102114032	102108281	102108423	102116945	102117104	0	0	-0.205
ENSG00000141376	BCAS3	chr17	+	59112026	59112151	59115249	59115415	59093111	59093262	59118152	59118253	7.77156e-16	4.16641e-14	0.175
ENSG00000082805	ERC1	chr12	+	1225031	1225199	1345934	1346070	1219357	1219513	1372199	1372331	0	0	-0.354
ENSG00000082805	ERC1	chr12	+	1225031	1225199	1345934	1346070	1219357	1219513	1399017	1399178	0	0	0.261
ENSG00000082805	ERC1	chr12	+	1313666	1313678	1345934	1346070	1299024	1299218	1480998	1481143	0	0	-0.163
ENSG00000082805	ERC1	chr12	+	1345934	1346070	1372199	1372331	1225031	1225199	1399017	1399178	0	0	-0.285
ENSG00000082805	ERC1	chr12	+	1345934	1346070	1372199	1372331	1250785	1250953	1399017	1399178	0	0	-0.285
ENSG00000082805	ERC1	chr12	+	1345934	1346070	1399017	1399178	1313666	1313678	1480998	1481143	1.11022e-16	6.21282e-15	-0.156
ENSG00000082805	ERC1	chr12	+	1345934	1346070	1480998	1481143	1313666	1313678	1517314	1517413	0	0	-0.314
ENSG00000082805	ERC1	chr12	+	1372199	1372331	1399017	1399178	1345934	1346070	1480998	1481143	0	0	0.289
ENSG00000082805	ERC1	chr12	+	1372199	1372331	1399017	1399178	1345934	1346070	1517314	1517413	0	0	0.383
ENSG00000082805	ERC1	chr12	+	1372199	1372331	1480998	1481143	1345934	1346070	1517314	1517413	0	0	0.235
ENSG00000082805	ERC1	chr12	+	1372199	1372331	1553727	1553916	1345934	1346070	1599258	1599543	5.55112e-16	3.00121e-14	0.238
ENSG00000082805	ERC1	chr12	+	1372199	1372331	1399017	1399178	1345934	1346070	1599258	1599895	0	0	0.393
ENSG00000082805	ERC1	chr12	+	1399017	1399178	1517314	1517413	1345934	1346070	1553727	1553916	0	0	-0.427
ENSG00000082805	ERC1	chr12	+	1399017	1399178	1553727	1553916	1345934	1346070	1599258	1599543	0	0	-0.358
ENSG00000082805	ERC1	chr12	+	1399017	1399178	1517314	1517413	1372199	1372331	1553727	1553916	2.96252e-12	1.23466e-10	-0.227
ENSG00000082805	ERC1	chr12	+	1480998	1481143	1517314	1517413	1399017	1399178	1553727	1553916	0	0	-0.322
ENSG00000082805	ERC1	chr12	+	1519554	1519619	1553727	1553916	1517314	1517413	1599258	1599895	0	0	-0.558
ENSG00000179950	PUF60	chr8	-	144903766	144903856	144903987	144904083	144900055	144900704	144906482	144906569	2.47949e-11	9.48097e-10	-0.162
ENSG00000099204	ABLIM1	chr10	-	116225456	116225586	116227939	116227975	116211382	116211430	116232735	116232891	1.16517e-07	2.80064e-06	-0.156
ENSG00000135976	ANKRD36	chr2	+	97823843	97823904	97824324	97824392	97820411	97820478	97827835	97827875	0.000122227	0.00156916	-0.187
ENSG00000144406	UNC80	chr2	+	210782500	210782682	210783255	210783387	210778525	210778664	210786223	210786410	1.6551e-06	3.24089e-05	-0.178
ENSG00000148634	HERC4	chr10	-	69726439	69726559	69748419	69748592	69716634	69716733	69749967	69750157	0	0	-0.225
ENSG00000224078	SNHG14	chr15	+	25246504	25246860	25247871	25248035	25245391	25245521	25264173	25264295	3.99347e-13	1.78467e-11	0.18
ENSG00000130508	PXDN	chr2	-	1691403	1691475	1695699	1695771	1687851	1687923	1696834	1696906	7.20721e-05	0.000979441	0.194
ENSG00000174501	ANKRD36C	chr2	-	96604734	96604763	96610374	96610442	96601363	96601392	96610861	96610869	4.11407e-07	9.06246e-06	0.189
ENSG00000174501	ANKRD36C	chr2	-	96614277	96614344	96617095	96617156	96610861	96610922	96619686	96619753	0.00320095	0.0272668	-0.158
ENSG00000130396	MLLT4	chr6	+	168291541	168291709	168355137	168355173	168289894	168290006	168363112	168363341	0	0	0.243
ENSG00000166833	NAV2	chr11	+	19854029	19854147	19913979	19914140	19734880	19735508	19954721	19955823	2.42188e-11	9.27303e-10	-0.181
ENSG00000166833	NAV2	chr11	+	19864416	19864469	19901414	19901673	19854029	19854147	19913979	19914140	5.65104e-14	2.69519e-12	-0.24
ENSG00000166833	NAV2	chr11	+	19890470	19890543	19901414	19901673	19864416	19864469	19913979	19914140	1.66706e-11	6.50423e-10	-0.219
ENSG00000166833	NAV2	chr11	+	19905839	19905908	19913979	19914140	19901414	19901673	19954721	19955823	0	0	-0.183
ENSG00000166833	NAV2	chr11	+	20113751	20113914	20114644	20114745	20112410	20112564	20117217	20117313	6.43819e-11	2.3673e-09	-0.198
ENSG00000166833	NAV2	chr11	+	20114644	20114745	20117217	20117313	20113751	20113914	20119122	20119291	2.4388e-05	0.000370046	0.153
ENSG00000113163	COL4A3BP	chr5	-	74685416	74685512	74695134	74695212	74675161	74675298	74696029	74696122	0	0	-0.173
ENSG00000100811	YY1	chr14	+	100728640	100728803	100742826	100742985	100705321	100706260	100743754	100749129	1.6064e-11	6.28466e-10	0.156
ENSG00000142192	APP	chr21	-	27348266	27348341	27354656	27354790	27347382	27347541	27369674	27369731	0	0	0.248
ENSG00000142192	APP	chr21	-	27348266	27348341	27354656	27354790	27347382	27347541	27394155	27394358	0	0	-0.245
ENSG00000142192	APP	chr21	-	27394155	27394358	27462258	27462388	27354656	27354790	27484295	27484463	0	0	0.209
ENSG00000131375	CAPN7	chr3	+	15282260	15282360	15283684	15283760	15281979	15282124	15287032	15287178	1.40976e-09	4.43219e-08	-0.172
ENSG00000131375	CAPN7	chr3	+	15283684	15283760	15287032	15287178	15281979	15282124	15288238	15288301	9.50528e-06	0.000157747	-0.155
ENSG00000131375	CAPN7	chr3	+	15283684	15283760	15287032	15287178	15282260	15282360	15288238	15288301	3.25123e-07	7.28465e-06	-0.208
ENSG00000028203	VEZT	chr12	+	95650325	95650398	95650925	95651015	95645715	95645847	95656681	95656857	0	0	0.189
ENSG00000150471	LPHN3	chr4	+	62849100	62849321	62910170	62910267	62845280	62845490	62935826	62936776	2.55795e-09	7.76999e-08	-0.189
ENSG00000115966	ATF2	chr2	-	175976295	175976382	175982978	175983097	175962171	175962321	175986171	175986268	1.61031e-10	5.69513e-09	-0.152
ENSG00000115966	ATF2	chr2	-	175982978	175983097	175986171	175986268	175979417	175979596	175994865	175994935	0	0	-0.342
ENSG00000213593	TMX2	chr11	+	57505307	57505498	57505825	57505902	57505079	57505140	57506445	57506511	1.08347e-07	2.6152e-06	-0.196
ENSG00000213593	TMX2	chr11	+	57505307	57505498	57505825	57505902	57505079	57505140	57506602	57506732	8.2732e-08	2.02932e-06	-0.198
ENSG00000113648	H2AFY	chr5	-	134681657	134681747	134696186	134696294	134678949	134679124	134705095	134705293	7.65422e-07	1.59919e-05	0.151
ENSG00000113648	H2AFY	chr5	-	134686512	134686603	134688635	134688735	134681657	134681747	134696186	134696297	1.44329e-15	7.63787e-14	0.192
ENSG00000113648	H2AFY	chr5	-	134686512	134686603	134688635	134688735	134681657	134681747	134705095	134705293	7.81264e-13	3.42226e-11	0.192
ENSG00000108312	UBTF	chr17	-	42290186	42290307	42290585	42290650	42289711	42289822	42293021	42293177	0	0	0.151
ENSG00000171055	FEZ2	chr2	-	36785580	36785656	36787927	36788008	36782825	36782891	36805739	36806008	0	0	-0.316
ENSG00000135317	SNX14	chr6	-	86243316	86243518	86246509	86246642	86239909	86239993	86251702	86251761	0	0	0.295
ENSG00000135317	SNX14	chr6	-	86259440	86259597	86267693	86267778	86258018	86258094	86281854	86281933	3.24153e-08	8.4296e-07	0.189
ENSG00000135317	SNX14	chr6	-	86267693	86267778	86277251	86277295	86259440	86259597	86281854	86281933	2.59252e-10	8.96478e-09	-0.18
ENSG00000153113	CAST	chr5	+	96031539	96031611	96058342	96058402	96011242	96011305	96063192	96063234	2.18714e-14	1.07617e-12	0.182
ENSG00000153113	CAST	chr5	+	96058342	96058402	96062497	96062563	96031488	96031611	96063192	96063234	0	0	-0.212
ENSG00000153113	CAST	chr5	+	96058342	96058402	96063192	96063234	96031539	96031611	96065315	96065429	3.35729e-07	7.50183e-06	0.194
ENSG00000153113	CAST	chr5	+	96058342	96058402	96063192	96063234	96038503	96038619	96064856	96064913	5.1679e-07	1.11782e-05	-0.181
ENSG00000153113	CAST	chr5	+	96062497	96062563	96063192	96063234	96058342	96058402	96071875	96071944	0	0	0.346
ENSG00000153113	CAST	chr5	+	96063192	96063234	96064856	96064913	96058342	96058402	96065315	96065429	0	0	-0.233
ENSG00000106290	TAF6	chr7	-	99705548	99705746	99705989	99706163	99704692	99705246	99707570	99707696	1.61498e-08	4.38633e-07	-0.19
ENSG00000067445	TRO	chrX	+	54949010	54950201	54950883	54950988	54948650	54948724	54954099	54954214	6.05813e-07	1.29526e-05	0.184
ENSG00000067445	TRO	chrX	+	54949010	54950201	54950883	54950988	54948650	54948724	54955035	54955143	5.51712e-07	1.18755e-05	0.189
ENSG00000187391	MAGI2	chr7	-	77814945	77814987	77824190	77824380	77807327	77807419	77830478	77830510	2.22045e-16	1.22585e-14	0.173
ENSG00000187391	MAGI2	chr7	-	77814945	77814987	77824196	77824380	77807327	77807419	77830478	77830510	1.9984e-15	1.04982e-13	0.173
ENSG00000204681	GABBR1	chr6	-	29577005	29577156	29578700	29578778	29576377	29576510	29580327	29580391	5.6688e-13	2.50995e-11	0.178
ENSG00000117114	LPHN2	chr1	+	82372701	82372915	82402411	82402521	82302569	82302742	82408652	82409453	0	0	-0.503
ENSG00000117114	LPHN2	chr1	+	82408652	82409453	82415872	82416166	82402411	82402521	82416701	82416805	0	0	0.381
ENSG00000050748	MAPK9	chr5	-	179674438	179674510	179674854	179674926	179669572	179669755	179675972	179676138	0	0	-0.469
ENSG00000136828	RALGPS1	chr9	+	129739973	129740024	129796709	129796793	129728122	129728230	129815125	129815218	1.10053e-06	2.23494e-05	-0.155
ENSG00000021574	SPAST	chr2	+	32312560	32312647	32314590	32314674	32288679	32289315	32339706	32339894	2.58904e-12	1.08609e-10	-0.219
ENSG00000021574	SPAST	chr2	+	32314590	32314674	32323864	32323960	32288775	32289315	32339706	32339894	0	0	0.273
ENSG00000021574	SPAST	chr2	+	32314590	32314674	32323864	32323960	32312560	32312647	32339706	32339894	0	0	0.241
ENSG00000021574	SPAST	chr2	+	32323864	32323960	32339706	32339894	32314590	32314674	32340770	32340904	4.36096e-13	1.94286e-11	-0.182
ENSG00000144218	AFF3	chr2	-	100623609	100623922	100625273	100625394	100623093	100623479	100720863	100720980	0	0	0.389
ENSG00000132122	SPATA6	chr1	-	48771458	48771550	48821341	48821441	48761043	48764565	48825257	48825442	4.95216e-08	1.25156e-06	-0.156
ENSG00000132122	SPATA6	chr1	-	48771458	48771550	48821389	48821441	48763508	48764565	48825257	48825442	2.75908e-06	5.16002e-05	-0.163
ENSG00000141480	ARRB2	chr17	+	4619267	4619328	4619441	4619486	4618307	4618338	4619706	4619903	7.87739e-06	0.000133153	-0.16
ENSG00000214783	POLR2J4	chr7	-	44053191	44053278	44054204	44054382	44027684	44027846	44056032	44056122	1.30013e-08	3.58025e-07	0.179
ENSG00000214783	POLR2J4	chr7	-	44053191	44053278	44056032	44056122	44027684	44027846	44058659	44058748	5.55112e-16	3.00121e-14	0.157
ENSG00000198589	LRBA	chr4	-	151604702	151604869	151682934	151682999	151520158	151520283	151719232	151719294	7.3891e-07	1.55212e-05	-0.155
ENSG00000198589	LRBA	chr4	-	151729471	151729550	151738275	151738409	151727422	151727556	151749331	151749773	6.40262e-11	2.35573e-09	0.197
ENSG00000196776	CD47	chr3	-	107769424	107769449	107770785	107770817	107768465	107768498	107776323	107776416	0	0	0.42
ENSG00000177479	ARIH2	chr3	+	48964894	48965246	48982568	48982614	48960180	48960244	48999044	48999112	1.48431e-05	0.000235713	-0.161
ENSG00000177479	ARIH2	chr3	+	49002351	49002415	49004557	49004708	48999044	48999112	49005966	49006088	3.50725e-06	6.36857e-05	0.173
ENSG00000140750	ARHGAP17	chr16	-	24971231	24971300	24975517	24975629	24965923	24966051	24979671	24979748	0	0	0.174
ENSG00000183323	CCDC125	chr5	-	68581163	68581294	68588014	68588189	68576001	68578861	68590619	68590727	3.2583e-05	0.000480888	0.184
ENSG00000072110	ACTN1	chr14	-	69345174	69345240	69345705	69345786	69343798	69343957	69346678	69346825	0	0	0.421
ENSG00000072110	ACTN1	chr14	-	69345705	69345786	69346678	69346825	69343798	69343957	69347526	69347706	0	0	-0.278
ENSG00000072110	ACTN1	chr14	-	69345705	69345786	69346678	69346825	69345174	69345240	69347526	69347706	0	0	0.245
ENSG00000196535	MYO18A	chr17	-	27409333	27409456	27412621	27412666	27400527	27401932	27413455	27413595	0	0	0.167
ENSG00000189308	LIN54	chr4	-	83867410	83867627	83905976	83906029	83861041	83861115	83931636	83931884	3.95181e-05	0.000572653	-0.151
ENSG00000112531	QKI	chr6	+	163984475	163984751	163987752	163987827	163983013	163983101	163991725	163991773	0	0	-0.165
ENSG00000132613	MTSS1L	chr16	-	70699368	70699443	70708208	70708431	70698822	70698999	70710783	70710881	8.90052e-05	0.00118271	0.164
ENSG00000132613	MTSS1L	chr16	-	70710783	70710881	70711694	70711802	70708222	70708335	70712154	70712242	9.41808e-09	2.64937e-07	-0.159
ENSG00000170004	CHD3	chr17	+	7813745	7813909	7814164	7814291	7812460	7812702	7814781	7815133	6.08886e-10	2.01342e-08	0.176
ENSG00000136717	BIN1	chr2	-	127808729	127808819	127811480	127811588	127808377	127808488	127815048	127815177	0	0	-0.264
ENSG00000136717	BIN1	chr2	-	127809830	127809938	127815048	127815177	127808729	127808819	127816586	127816731	0	0	0.314
ENSG00000136717	BIN1	chr2	-	127811480	127811588	127815048	127815177	127810997	127811021	127816586	127816731	0	0	0.189
ENSG00000058404	CAMK2B	chr7	-	44274237	44274278	44279187	44279262	44273988	44274060	44280305	44280348	0	0	-0.382
ENSG00000066933	MYO9A	chr15	-	72313258	72313358	72338064	72338975	72302690	72302788	72410020	72410109	9.13379e-11	3.29936e-09	-0.213
ENSG00000122779	TRIM24	chr7	+	138209985	138210102	138213860	138213975	138203933	138204066	138223401	138223548	7.09677e-12	2.86216e-10	0.187
ENSG00000122779	TRIM24	chr7	+	138223401	138223548	138252225	138252399	138213860	138213975	138255574	138255613	1.26184e-09	3.99774e-08	-0.17
ENSG00000164306	PRIMPOL	chr4	+	185580493	185580591	185582927	185583057	185573176	185573254	185587070	185587218	1.44148e-09	4.52448e-08	-0.278
ENSG00000073584	SMARCE1	chr17	-	38798706	38798811	38801827	38801871	38793743	38793824	38802047	38802099	3.21435e-11	1.21614e-09	-0.216
ENSG00000173715	C11orf80	chr11	+	66529549	66529921	66555630	66555740	66526513	66526567	66563751	66563835	1.14306e-07	2.75095e-06	0.245
ENSG00000137478	FCHSD2	chr11	-	72600873	72600990	72613587	72613683	72598514	72598619	72632872	72632995	5.11633e-09	1.49792e-07	0.154
ENSG00000139436	GIT2	chr12	-	110383064	110383154	110385060	110385309	110376969	110377052	110388971	110389121	1.76743e-10	6.22402e-09	-0.21
ENSG00000139436	GIT2	chr12	-	110383064	110383154	110385060	110385309	110376969	110377052	110390896	110391039	2.53511e-05	0.000383308	-0.172
ENSG00000139436	GIT2	chr12	-	110399417	110399490	110403330	110403382	110399082	110399180	110405262	110405308	0	0	0.17
ENSG00000222011	FAM185A	chr7	+	102392138	102392248	102412855	102412897	102389456	102389864	102417699	102417795	2.49727e-07	5.70885e-06	0.187
ENSG00000148660	CAMK2G	chr10	-	75581439	75581488	75583797	75583842	75577236	75577312	75587846	75587879	0	0	-0.318
ENSG00000148660	CAMK2G	chr10	-	75583797	75583842	75585036	75585105	75581439	75581488	75597225	75597269	1.11022e-16	6.21282e-15	0.191
ENSG00000148660	CAMK2G	chr10	-	75585036	75585105	75587846	75587879	75581439	75581488	75597225	75597269	0	0	-0.312
ENSG00000148660	CAMK2G	chr10	-	75585036	75585105	75587846	75587879	75583797	75583842	75597225	75597269	0	0	-0.347
ENSG00000007237	GAS7	chr17	-	9885120	9885201	9923093	9923214	9872993	9873079	9929466	9929602	0	0	-0.197
ENSG00000134371	CDC73	chr1	+	193107214	193107303	193121509	193121574	193104666	193104719	193172924	193172982	1.33071e-12	5.71153e-11	-0.179
ENSG00000164329	PAPD4	chr5	+	78919074	78919312	78936673	78936788	78915816	78915906	78936927	78937019	5.48561e-12	2.23591e-10	0.194
ENSG00000147010	SH3KBP1	chrX	-	19649981	19650076	19663517	19663593	19626055	19626163	19688979	19689116	0	0	0.171
ENSG00000147010	SH3KBP1	chrX	-	19663517	19663593	19701940	19702146	19649981	19650076	19713729	19713859	0	0	0.166
ENSG00000147010	SH3KBP1	chrX	-	19701940	19702146	19713112	19713169	19649981	19650076	19713729	19713859	0	0	-0.443
ENSG00000147010	SH3KBP1	chrX	-	19713729	19713859	19764435	19764559	19701940	19702146	19854242	19854400	0	0	-0.284
ENSG00000169554	ZEB2	chr2	-	145187335	145187593	145274844	145274986	145162402	145162591	145277505	145277569	9.1509e-12	3.66234e-10	-0.173
ENSG00000051825	MPHOSPH9	chr12	-	123687170	123687631	123687660	123687922	123686710	123686866	123694602	123694709	1.6841e-09	5.22326e-08	0.178
ENSG00000051825	MPHOSPH9	chr12	-	123687170	123687631	123687796	123687922	123686710	123686866	123694602	123694709	5.76892e-09	1.67532e-07	0.179
ENSG00000051825	MPHOSPH9	chr12	-	123687796	123687922	123694602	123694709	123687170	123687631	123699290	123699381	0	0	-0.182
ENSG00000051825	MPHOSPH9	chr12	-	123687796	123687922	123694602	123694709	123687170	123687631	123702922	123703046	3.32401e-13	1.49596e-11	-0.246
ENSG00000051825	MPHOSPH9	chr12	-	123687796	123687922	123699290	123699381	123687170	123687631	123702922	123703046	3.1278e-09	9.42126e-08	-0.222
ENSG00000051825	MPHOSPH9	chr12	-	123694602	123694709	123699290	123699381	123687796	123687922	123702922	123703046	2.29256e-06	4.36711e-05	-0.156
ENSG00000163412	EIF4E3	chr3	-	71739160	71739316	71759562	71759635	71728441	71733879	71777626	71777774	0	0	-0.243
ENSG00000112062	MAPK14	chr6	+	36063763	36063843	36067964	36068044	36044313	36044385	36070347	36070426	0	0	0.278
ENSG00000112062	MAPK14	chr6	+	36063763	36063843	36067964	36068044	36044313	36044385	36075231	36075405	0	0	0.303
ENSG00000197965	MPZL1	chr1	+	167734819	167734986	167742472	167742605	167691186	167691479	167745300	167745403	1.72434e-06	3.36615e-05	-0.231
ENSG00000198301	SDAD1	chr4	-	76895228	76895286	76896896	76896997	76894469	76894544	76897076	76897148	2.45805e-06	4.65151e-05	0.151
ENSG00000058262	SEC61A1	chr3	+	127779350	127779504	127783719	127783880	127778944	127779054	127785796	127785994	1.37127e-06	2.72221e-05	-0.159
ENSG00000153707	PTPRD	chr9	-	8521276	8521546	8524924	8525035	8517847	8518429	8528590	8528779	0	0	0.43
ENSG00000153707	PTPRD	chr9	-	8524924	8525035	8528590	8528779	8521276	8521546	8633316	8633458	0	0	-0.404
ENSG00000153707	PTPRD	chr9	-	8528590	8528779	8633316	8633458	8524924	8525035	8636698	8636844	0	0	-0.444
ENSG00000143924	EML4	chr2	+	42483640	42483770	42488260	42488434	42472644	42472827	42490317	42490446	3.9635e-11	1.48783e-09	-0.213
ENSG00000068305	MEF2A	chr15	+	100185765	100185969	100230445	100230633	100173180	100173378	100246933	100247060	0	0	-0.22
ENSG00000068305	MEF2A	chr15	+	100246933	100247060	100250838	100250965	100230445	100230633	100252594	100253529	3.60822e-14	1.74994e-12	0.154
ENSG00000184381	PLA2G6	chr22	-	38516765	38516916	38522377	38522456	38512081	38512218	38524275	38524437	4.26114e-05	0.000612689	0.159
ENSG00000139637	C12orf10	chr12	+	53699691	53699844	53699981	53700104	53696817	53696977	53700463	53700645	2.96867e-07	6.68806e-06	0.154
ENSG00000163681	SLMAP	chr3	+	57850533	57850584	57893610	57893733	57850274	57850443	57894802	57894877	5.69207e-06	9.89201e-05	0.154
ENSG00000163681	SLMAP	chr3	+	57893610	57893733	57894802	57894877	57882599	57882659	57898107	57898428	0	0	-0.344
ENSG00000163681	SLMAP	chr3	+	57902632	57902804	57908615	57908750	57898884	57899002	57913022	57913187	0	0	0.474
ENSG00000139116	KIF21A	chr12	-	39703387	39703568	39711874	39712003	39701366	39701531	39713707	39713815	1.03695e-13	4.84902e-12	-0.169
ENSG00000139116	KIF21A	chr12	-	39711874	39712003	39716469	39716684	39709733	39709772	39719640	39719695	0	0	0.167
ENSG00000148337	CIZ1	chr9	-	130942999	130943078	130947825	130948055	130942693	130942802	130950141	130950213	2.08402e-07	4.82752e-06	0.171
ENSG00000092020	PPP2R3C	chr14	-	35579730	35579835	35585815	35585943	35577344	35577442	35591107	35591307	9.29165e-10	3.00169e-08	0.186
ENSG00000164197	RNF180	chr5	+	63513187	63513223	63621012	63621238	63509384	63510344	63626107	63626233	9.99201e-15	5.02846e-13	-0.202
ENSG00000131876	SNRPA1	chr15	-	101827112	101827215	101827860	101827907	101825930	101826006	101832166	101832245	3.43492e-11	1.29618e-09	0.25
ENSG00000131626	PPFIA1	chr11	+	70189774	70189998	70194294	70194526	70185276	70185412	70200406	70200558	0	0	-0.234
ENSG00000112137	PHACTR1	chr6	+	12749875	12750022	13053596	13053761	12718930	12719079	13160435	13160516	0	0	-0.226
ENSG00000112137	PHACTR1	chr6	+	13160435	13160516	13182750	13182918	13053596	13053761	13206046	13206368	0	0	0.164
ENSG00000130511	SSBP4	chr19	+	18542162	18542228	18542602	18542672	18541650	18541740	18542809	18542880	0	0	0.306
ENSG00000118200	CAMSAP2	chr1	+	200729966	200730226	200784688	200784772	200708685	200709094	200801327	200801469	7.77156e-16	4.16641e-14	-0.224
ENSG00000118200	CAMSAP2	chr1	+	200776503	200776665	200784688	200784772	200729966	200730226	200797700	200797733	0	0	0.244
ENSG00000118200	CAMSAP2	chr1	+	200776503	200776665	200784688	200784772	200729966	200730226	200801327	200801469	0	0	-0.225
ENSG00000118200	CAMSAP2	chr1	+	200784688	200784772	200797700	200797733	200776503	200776665	200801327	200801469	0	0	0.172
ENSG00000149716	ORAOV1	chr11	-	69471367	69471420	69482662	69482780	69468925	69469152	69486516	69486587	0	0	0.163
ENSG00000163697	APBB2	chr4	-	40832479	40832594	40892380	40892508	40828802	40829236	40895281	40895428	6.66134e-16	3.58795e-14	-0.22
ENSG00000163697	APBB2	chr4	-	41067592	41067690	41145003	41145159	41035252	41035321	41216421	41216475	3.12041e-06	5.75155e-05	-0.206
ENSG00000163697	APBB2	chr4	-	41102655	41102767	41145003	41145159	41035252	41035321	41216421	41216475	6.88413e-05	0.00094177	-0.162
ENSG00000085733	CTTN	chr11	+	70266505	70266616	70269045	70269101	70265851	70265962	70271437	70271507	0	0	0.207
ENSG00000085733	CTTN	chr11	+	70269045	70269101	70271437	70271507	70265851	70265962	70275156	70275305	0	0	-0.248
ENSG00000187109	NAP1L1	chr12	-	76453577	76453658	76453917	76454059	76451523	76451556	76461150	76461253	0	0	0.18
ENSG00000184967	NOC4L	chr12	+	132630103	132630210	132635525	132635586	132629398	132629519	132635802	132635913	3.22414e-11	1.21904e-09	-0.225
ENSG00000184967	NOC4L	chr12	+	132631825	132631933	132635525	132635586	132630103	132630210	132635802	132635913	4.41448e-06	7.84492e-05	-0.178
ENSG00000144357	UBR3	chr2	+	170850832	170850966	170863499	170863712	170843154	170843304	170865313	170865450	2.22045e-16	1.22585e-14	-0.219
ENSG00000258529	ALG9	chr11	-	111680366	111680497	111706887	111707017	111657009	111657244	111708190	111708338	8.1213e-08	1.99547e-06	-0.17
ENSG00000109881	CCDC34	chr11	-	27371878	27371986	27378949	27379088	27362938	27363097	27384382	27385415	0	0	-0.325
ENSG00000038382	TRIO	chr5	+	14485177	14485355	14487572	14487839	14482690	14482882	14492675	14492923	0	0	0.198
ENSG00000083535	PIBF1	chr13	+	73428194	73428293	73482668	73482819	73409380	73409506	73491213	73491304	0	0	0.17
ENSG00000197971	MBP	chr18	-	74701911	74702016	74728787	74729224	74700832	74700868	74778253	74778341	2.46217e-10	8.54491e-09	0.223
ENSG00000128512	DOCK4	chr7	-	111372281	111372343	111375109	111375223	111366533	111368776	111376972	111377045	0	0	0.394
ENSG00000064989	CALCRL	chr2	-	188250271	188250358	188252392	188252483	188247899	188248032	188296023	188296091	1.64852e-08	4.47529e-07	0.16
ENSG00000143190	POU2F1	chr1	+	167341153	167341273	167345265	167345392	167339397	167339451	167353093	167353188	4.99544e-05	0.000704696	-0.158
ENSG00000143190	POU2F1	chr1	+	167358824	167358998	167365522	167365664	167353093	167353188	167367230	167367370	1.08171e-05	0.000177418	0.167
ENSG00000124783	SSR1	chr6	-	7295624	7295718	7298155	7298234	7281375	7290164	7298979	7299056	9.88098e-15	4.97695e-13	-0.192
ENSG00000124783	SSR1	chr6	-	7295624	7295718	7298155	7298234	7295320	7295335	7298979	7299056	0	0	0.41
ENSG00000010244	ZNF207	chr17	+	30687616	30687784	30692348	30692506	30685521	30685660	30694790	30695033	0	0	-0.3
ENSG00000087301	TXNDC16	chr14	-	53003436	53003511	53010981	53011089	52985889	52986011	53019033	53019224	3.50221e-06	6.36343e-05	0.158
ENSG00000145375	SPATA5	chr4	+	123900386	123900541	123949340	123949550	123868387	123868643	123977541	123977595	8.33569e-06	0.000140322	-0.176
ENSG00000060718	COL11A1	chr1	-	103471623	103471677	103471817	103471871	103471393	103471447	103474018	103474049	2.60725e-05	0.000393078	-0.195
ENSG00000054654	SYNE2	chr14	+	64656788	64656955	64669518	64669681	64655267	64655426	64675475	64675663	3.06288e-12	1.27463e-10	0.221
ENSG00000143549	TPM3	chr1	-	154143124	154143187	154144504	154144580	154142875	154142945	154145383	154145454	0	0	0.206
ENSG00000143549	TPM3	chr1	-	154143888	154143964	154144504	154144580	154143124	154143187	154145383	154145454	0	0	0.486
ENSG00000143549	TPM3	chr1	-	154145383	154145454	154148590	154148724	154144504	154144580	154155463	154155595	0	0	-0.344
ENSG00000121289	CEP89	chr19	-	33409129	33409245	33414344	33414448	33406242	33406423	33417095	33417179	2.74017e-10	9.46397e-09	0.161
ENSG00000079819	EPB41L2	chr6	-	131186675	131186774	131199243	131199390	131184777	131184858	131201593	131201629	0	0	-0.323
ENSG00000079819	EPB41L2	chr6	-	131188598	131188721	131190702	131191266	131184777	131184858	131206235	131206408	1.11022e-15	5.89701e-14	0.215
ENSG00000079819	EPB41L2	chr6	-	131188598	131188721	131201283	131201346	131184777	131184858	131206235	131206408	0	0	0.461
ENSG00000079819	EPB41L2	chr6	-	131190702	131191266	131201283	131201346	131184777	131184858	131206235	131206408	1.1574e-11	4.5937e-10	0.295
ENSG00000079819	EPB41L2	chr6	-	131190702	131191266	131191467	131191521	131188598	131188721	131199243	131199390	0	0	-0.314
ENSG00000079819	EPB41L2	chr6	-	131191467	131191521	131201283	131201346	131190798	131191266	131206235	131206408	1.55431e-15	8.20274e-14	0.258
ENSG00000079819	EPB41L2	chr6	-	131199243	131199390	131201283	131201346	131191467	131191521	131206235	131206408	0	0	0.51
ENSG00000126214	KLC1	chr14	+	104143751	104143860	104145720	104145855	104142025	104142093	104151322	104151373	0	0	0.182
ENSG00000115504	EHBP1	chr2	+	63058153	63058293	63085540	63085645	63053221	63053403	63086303	63086426	0	0	0.432
ENSG00000115504	EHBP1	chr2	+	63217850	63217975	63220664	63220803	63206322	63206470	63221005	63221112	0	0	0.168
ENSG00000119509	INVS	chr9	+	103027103	103027210	103035145	103035358	103015188	103015418	103046601	103046885	2.26907e-12	9.56757e-11	0.241
ENSG00000119509	INVS	chr9	+	103035145	103035358	103046601	103046885	103027103	103027210	103054607	103054718	2.88251e-08	7.56442e-07	0.185
ENSG00000106772	PRUNE2	chr9	-	79252333	79252465	79253101	79253204	79251386	79251473	79256887	79256896	0	0	0.169
ENSG00000178104	PDE4DIP	chr1	-	144871695	144871881	144873876	144874029	144867920	144868172	144874680	144874904	0	0	0.174
ENSG00000178104	PDE4DIP	chr1	-	144873876	144874029	144874680	144874904	144867920	144868172	144875976	144876023	0	0	-0.344
ENSG00000135298	BAI3	chr6	+	69684654	69684756	69685125	69685232	69666536	69666701	69703659	69703854	9.59524e-07	1.96665e-05	-0.167
ENSG00000165630	PRPF18	chr10	+	13642243	13642348	13647630	13647744	13639457	13639535	13652038	13652185	0	0	0.239
ENSG00000140386	SCAPER	chr15	-	76866498	76866625	76914104	76914170	76797199	76797315	76957993	76957999	5.03842e-05	0.000709713	-0.156
ENSG00000107957	SH3PXD2A	chr10	-	105376953	105377071	105382226	105382310	105372609	105372947	105386845	105386959	0	0	0.204
ENSG00000064999	ANKS1A	chr6	+	34949466	34949763	34950528	34950604	34937786	34937943	34950889	34950991	9.32587e-14	4.37167e-12	-0.194
ENSG00000138434	SSFA2	chr2	+	182783324	182783402	182783481	182783609	182779942	182781154	182784022	182784173	2.18454e-07	5.04163e-06	0.155
ENSG00000058091	CDK14	chr7	+	90193048	90193177	90233531	90233563	90123680	90123744	90355880	90356126	7.22387e-09	2.06652e-07	-0.168
ENSG00000058091	CDK14	chr7	+	90233531	90233563	90355880	90356126	90225810	90226032	90376995	90377090	0	0	0.201
ENSG00000058091	CDK14	chr7	+	90233531	90233563	90419887	90419967	90225810	90226032	90492489	90492584	0	0	0.219
ENSG00000058091	CDK14	chr7	+	90233531	90233563	90492489	90492584	90225810	90226032	90528605	90528668	0	0	0.258
ENSG00000058091	CDK14	chr7	+	90355880	90356126	90376995	90377090	90233531	90233563	90419887	90419967	0	0	0.194
ENSG00000058091	CDK14	chr7	+	90355880	90356126	90528605	90528668	90233531	90233563	90546915	90547039	0	0	0.266
ENSG00000058091	CDK14	chr7	+	90355880	90356126	90585011	90585132	90233531	90233563	90613462	90613556	0	0	0.363
ENSG00000058091	CDK14	chr7	+	90355880	90356126	90376995	90377090	90338844	90339271	90419887	90419967	0	0	-0.226
ENSG00000058091	CDK14	chr7	+	90355880	90356126	90419887	90419967	90338844	90339271	90492489	90492584	0	0	-0.22
ENSG00000107771	CCSER2	chr10	+	86177526	86177617	86259630	86259715	86133374	86133571	86273204	86278273	0	0	-0.28
ENSG00000107771	CCSER2	chr10	+	86198267	86198463	86259630	86259715	86185486	86185649	86273204	86273323	3.59934e-13	1.61482e-11	-0.262
ENSG00000107771	CCSER2	chr10	+	86223688	86223772	86259630	86259715	86198267	86198463	86273204	86273323	0	0	-0.279
ENSG00000107771	CCSER2	chr10	+	86230127	86230214	86259630	86259715	86223688	86223772	86273204	86273323	0	0	-0.215
ENSG00000107771	CCSER2	chr10	+	86237330	86237420	86259630	86259715	86230127	86230214	86267049	86267089	0	0	0.174
ENSG00000114796	KLHL24	chr3	+	183388821	183389010	183390083	183390272	183382708	183382827	183396873	183397266	0	0	-0.202
ENSG00000011295	TTC19	chr17	+	15905228	15905339	15906106	15906145	15903137	15903559	15907144	15907201	1.27212e-08	3.50815e-07	0.159
ENSG00000172379	ARNT2	chr15	+	80743220	80743335	80800496	80800599	80696692	80696888	80806251	80806317	5.8441e-12	2.37529e-10	0.184
ENSG00000106554	CHCHD3	chr7	-	132523158	132523229	132570421	132570505	132481202	132481338	132659928	132660046	0	0	0.203
ENSG00000127990	SGCE	chr7	-	94218000	94218044	94228086	94228275	94214541	94214827	94229008	94229035	7.24637e-07	1.52436e-05	-0.194
ENSG00000156299	TIAM1	chr21	-	32649047	32649224	32711557	32711737	32638325	32639299	32836295	32836348	4.01165e-05	0.000579572	0.166
ENSG00000110841	PPFIBP1	chr12	+	27800661	27800775	27807654	27807747	27798994	27799081	27809548	27809663	0	0	-0.379
ENSG00000110841	PPFIBP1	chr12	+	27802942	27803074	27807654	27807747	27800661	27800775	27808075	27808168	0	0	0.431
ENSG00000110841	PPFIBP1	chr12	+	27802942	27803074	27807654	27807747	27800661	27800775	27809548	27809663	0	0	-0.312
ENSG00000110841	PPFIBP1	chr12	+	27802942	27803074	27808075	27808168	27800661	27800775	27809548	27809663	0	0	0.524
ENSG00000110841	PPFIBP1	chr12	+	27802942	27803074	27809548	27809663	27800661	27800775	27813816	27813878	0	0	0.281
ENSG00000110841	PPFIBP1	chr12	+	27807654	27807747	27808075	27808168	27800661	27800775	27809548	27809663	0	0	0.626
ENSG00000110841	PPFIBP1	chr12	+	27807654	27807747	27808075	27808168	27802942	27803074	27809548	27809663	0	0	0.439
ENSG00000110841	PPFIBP1	chr12	+	27807654	27807747	27809548	27809663	27802942	27803074	27813816	27813878	0	0	0.26
ENSG00000110841	PPFIBP1	chr12	+	27809548	27809663	27813816	27813878	27807654	27807747	27817294	27817370	0	0	0.412
ENSG00000146007	ZMAT2	chr5	+	140081590	140081714	140083502	140083576	140080403	140080497	140084010	140084087	1.5744e-10	5.57676e-09	-0.163
ENSG00000145349	CAMK2D	chr4	-	114386684	114386760	114421618	114421667	114381302	114381397	114430793	114430828	0	0	0.275
ENSG00000145349	CAMK2D	chr4	-	114458496	114458599	114468799	114468872	114452371	114452455	114473186	114473252	0	0	-0.154
ENSG00000145349	CAMK2D	chr4	-	114468799	114468872	114469812	114469885	114458496	114458599	114473186	114473252	0	0	0.452
ENSG00000154144	TBRG1	chr11	+	124494826	124494897	124495566	124495799	124492756	124493129	124496799	124496946	1.11022e-16	6.21282e-15	-0.263
ENSG00000061987	MON2	chr12	+	62960101	62960230	62974076	62974200	62959016	62959160	62979073	62979281	0	0	0.259
ENSG00000083312	TNPO1	chr5	+	72192882	72192978	72195832	72195908	72189203	72189362	72196800	72196900	0	0	-0.283
ENSG00000083312	TNPO1	chr5	+	72192882	72192978	72195832	72195908	72189442	72189530	72196800	72196900	0	0	-0.282
ENSG00000068796	KIF2A	chr5	+	61669513	61669664	61673487	61673589	61662240	61662308	61676944	61677080	0	0	0.154
ENSG00000118762	PKD2	chr4	+	88983057	88983156	88986525	88987031	88977237	88977419	88989049	88989213	0	0	-0.233
ENSG00000064651	SLC12A2	chr5	+	127510232	127510358	127512796	127512844	127507358	127507438	127514258	127514381	4.32987e-15	2.22777e-13	-0.155
ENSG00000123600	METTL8	chr2	-	172182551	172182658	172216931	172217023	172182350	172182416	172248552	172248707	6.88806e-11	2.52625e-09	0.205
ENSG00000134278	SPIRE1	chr18	-	12479697	12479870	12485957	12485999	12464866	12464957	12493070	12493200	0	0	-0.159
ENSG00000175582	RAB6A	chr11	-	73390698	73390765	73429829	73429935	73386682	73389007	73431890	73431944	0	0	0.213
ENSG00000175582	RAB6A	chr11	-	73429657	73429763	73429829	73429935	73427295	73427407	73431890	73431944	0	0	0.299
ENSG00000088387	DOCK9	chr13	-	99497582	99497626	99498177	99498314	99489747	99489863	99500845	99500893	0	0	-0.308
ENSG00000215114	UBXN2B	chr8	+	59329408	59329512	59343077	59343228	59325857	59325930	59345718	59345802	6.41722e-07	1.36392e-05	0.151
ENSG00000137831	UACA	chr15	-	70976603	70976785	70979878	70979985	70975096	70975134	70980088	70980159	3.33379e-06	6.0979e-05	-0.158
ENSG00000156113	KCNMA1	chr10	-	78729731	78729825	78778770	78778857	78713558	78713682	78787580	78787649	0	0	0.365
ENSG00000156113	KCNMA1	chr10	-	78787580	78787649	78799285	78799395	78778770	78778857	78832854	78833010	8.50542e-13	3.70595e-11	-0.151
ENSG00000180900	SCRIB	chr8	-	144886215	144886326	144886737	144886995	144885816	144886110	144887103	144887184	1.45841e-05	0.000231793	0.184
ENSG00000164252	AGGF1	chr5	+	76342171	76342502	76344760	76344812	76335355	76335544	76348530	76348632	7.49629e-07	1.57332e-05	0.16
ENSG00000140538	NTRK3	chr15	-	88483853	88483984	88576087	88576276	88476242	88476415	88669501	88669604	1.11022e-16	6.21282e-15	0.228
ENSG00000143036	SLC44A3	chr1	+	95303266	95303427	95305503	95305593	95294048	95294142	95307555	95307680	0.00293444	0.0253107	0.154
ENSG00000079482	OPHN1	chrX	-	67268257	67268299	67292993	67293141	67262185	67267005	67316711	67316871	2.62448e-07	5.94995e-06	0.156
ENSG00000079482	OPHN1	chrX	-	67273486	67273652	67283695	67284019	67272381	67272432	67292993	67293141	3.85914e-13	1.72867e-11	0.167
ENSG00000117868	ESYT2	chr7	-	158540884	158540971	158542339	158542414	158536219	158536369	158552176	158552272	3.99197e-11	1.49754e-09	0.194
ENSG00000136504	KAT7	chr17	+	47875680	47875920	47882724	47882807	47874111	47874288	47888837	47888936	0	0	0.205
ENSG00000136504	KAT7	chr17	+	47882724	47882807	47886480	47886570	47869247	47869395	47888837	47888936	0	0	-0.247
ENSG00000136504	KAT7	chr17	+	47882724	47882807	47886480	47886570	47875680	47875920	47888837	47888936	0	0	-0.154
ENSG00000180376	CCDC66	chr3	+	56593596	56593622	56600977	56601081	56592872	56592938	56626997	56627129	6.58198e-05	0.000905825	0.205
ENSG00000169862	CTNND2	chr5	-	11565055	11565168	11732247	11732384	11412146	11412181	11903928	11904092	0	0	-0.185
ENSG00000091129	NRCAM	chr7	-	107800805	107800937	107815766	107815802	107788081	107790592	107816874	107817051	0	0	-0.472
ENSG00000091129	NRCAM	chr7	-	107830088	107830190	107831697	107831727	107824860	107825058	107832172	107832297	0	0	-0.308
ENSG00000091129	NRCAM	chr7	-	107838399	107838543	107864168	107864280	107836204	107836316	107866651	107866822	0	0	-0.584
ENSG00000091129	NRCAM	chr7	-	107849864	107850049	107864168	107864280	107847971	107848103	107866088	107866145	0	0	0.221
ENSG00000091129	NRCAM	chr7	-	107849864	107850049	107864168	107864280	107847971	107848103	107866651	107866822	0	0	-0.495
ENSG00000091129	NRCAM	chr7	-	107849864	107850049	107866088	107866145	107847971	107848103	107866651	107866822	0	0	0.251
ENSG00000091129	NRCAM	chr7	-	107864168	107864280	107866088	107866145	107847971	107848103	107866651	107866822	0	0	0.63
ENSG00000091129	NRCAM	chr7	-	107864168	107864280	107866088	107866145	107849864	107850049	107866651	107866822	0	0	0.324
ENSG00000091129	NRCAM	chr7	-	107866088	107866145	107866651	107866822	107864168	107864280	107871474	107871597	0	0	-0.43
ENSG00000091129	NRCAM	chr7	-	107872769	107872966	107875026	107875132	107871474	107871597	107880402	107880614	0	0	0.186
ENSG00000091129	NRCAM	chr7	-	107878195	107878213	107880402	107880614	107875026	107875132	107953108	107953175	0	0	0.157
ENSG00000091129	NRCAM	chr7	-	107880402	107880614	107953108	107953175	107875026	107875132	108039879	108040037	0	0	-0.305
ENSG00000091129	NRCAM	chr7	-	107880402	107880614	108039879	108040037	107875026	107875132	108096686	108096765	0	0	-0.346
ENSG00000091129	NRCAM	chr7	-	107880402	107880614	107953108	107953175	107878195	107878213	108039879	108040037	0	0	0.377
ENSG00000141013	GAS8	chr16	+	90097706	90097904	90102040	90102095	90094043	90094130	90102788	90102994	6.37167e-06	0.000109407	0.158
ENSG00000093167	LRRFIP2	chr3	-	37125126	37125297	37132957	37133029	37100280	37100401	37136282	37136399	0	0	-0.181
ENSG00000213064	SFT2D2	chr1	+	168201071	168201157	168204338	168204420	168200751	168200838	168205826	168205862	4.59609e-05	0.000655764	-0.164
ENSG00000132670	PTPRA	chr20	+	2928627	2928670	2945506	2945848	2903852	2903931	2955860	2955887	0	0	0.361
ENSG00000132670	PTPRA	chr20	+	2944917	2944996	2945506	2945848	2903852	2903931	2955860	2955887	0	0	0.371
ENSG00000132670	PTPRA	chr20	+	2944917	2944996	2945506	2945848	2928627	2928670	2955860	2955887	0	0	0.273
ENSG00000132670	PTPRA	chr20	+	2945506	2945848	2955860	2955887	2903852	2903931	2967410	2967495	0	0	0.289
ENSG00000132670	PTPRA	chr20	+	2945506	2945848	2955860	2955887	2928627	2928670	2967410	2967495	0	0	0.283
ENSG00000132670	PTPRA	chr20	+	2955860	2955887	2967410	2967495	2945506	2945848	2968677	2968751	0	0	-0.225
ENSG00000132670	PTPRA	chr20	+	2955860	2955887	2968983	2969120	2945506	2945848	2985701	2985792	0	0	-0.196
ENSG00000132670	PTPRA	chr20	+	2967410	2967495	2968677	2968751	2955860	2955887	2968983	2969120	0	0	-0.161
ENSG00000116584	ARHGEF2	chr1	-	155936610	155936678	155938946	155939091	155936206	155936270	155948155	155948218	4.71749e-10	1.58549e-08	0.154
ENSG00000143374	TARS2	chr1	+	150468957	150469104	150469285	150469384	150464660	150464965	150470005	150470063	2.70789e-05	0.000406786	0.167
ENSG00000225190	PLEKHM1	chr17	-	43535534	43535805	43545574	43545959	43530720	43531638	43552465	43553092	7.58526e-05	0.00102596	0.153
ENSG00000136699	SMPD4	chr2	-	130914823	130914969	130921946	130922018	130914157	130914248	130925030	130925163	6.53866e-05	0.000900296	0.183
ENSG00000160201	U2AF1	chr21	-	44515803	44515853	44524424	44524512	44515547	44515646	44527560	44527634	2.41455e-07	5.53516e-06	0.157
ENSG00000010818	HIVEP2	chr6	-	143090688	143096262	143097283	143097328	143089518	143089673	143158071	143158184	0	0	-0.172
ENSG00000073921	PICALM	chr11	-	85692914	85693046	85694908	85695016	85692787	85692818	85701292	85701421	0	0	-0.159
ENSG00000073921	PICALM	chr11	-	85694908	85695016	85701292	85701442	85692914	85693046	85707868	85707972	0	0	-0.345
ENSG00000073921	PICALM	chr11	-	85701292	85701442	85714408	85714494	85694908	85695016	85718584	85718626	0	0	0.198
ENSG00000073921	PICALM	chr11	-	85707868	85707972	85714408	85714494	85694908	85695016	85718584	85718626	0	0	-0.179
ENSG00000073921	PICALM	chr11	-	85707868	85707972	85718584	85718626	85694908	85695016	85722072	85722179	0	0	-0.167
ENSG00000073921	PICALM	chr11	-	85707868	85707972	85718584	85718626	85701292	85701442	85722072	85722179	0	0	0.232
ENSG00000109171	SLAIN2	chr4	+	48384584	48384944	48385663	48385801	48381706	48381865	48422141	48422460	1.92215e-10	6.74407e-09	-0.159
ENSG00000143543	JTB	chr1	-	153949168	153949251	153949451	153949489	153948292	153948381	153949645	153949865	5.66859e-06	9.85418e-05	-0.16
ENSG00000149294	NCAM1	chr11	+	113107022	113107037	113117089	113117092	113105754	113105886	113126598	113126723	2.1226e-07	4.91293e-06	-0.174
ENSG00000130559	CAMSAP1	chr9	-	138742167	138742307	138754312	138754454	138741982	138742079	138757177	138757210	0	0	-0.25
ENSG00000130559	CAMSAP1	chr9	-	138742167	138742307	138754312	138754454	138741982	138742079	138758301	138758382	0	0	0.155
ENSG00000080345	RIF1	chr2	+	152324513	152324660	152324987	152325065	152318925	152318980	152325154	152325270	6.65112e-12	2.69577e-10	0.255
ENSG00000132639	SNAP25	chr20	+	10273529	10273647	10273808	10273926	10265371	10265420	10277572	10277698	7.10543e-15	3.61057e-13	0.233
ENSG00000196712	NF1	chr17	+	29562935	29563039	29576001	29576137	29562628	29562790	29585361	29585520	0	0	0.231
ENSG00000063245	EPN1	chr19	+	56200235	56200360	56200662	56200737	56196761	56197011	56201232	56201316	0	0	-0.311
ENSG00000220804	AC093642.5	chr2	+	243056789	243056892	243058333	243058383	243037037	243037178	243061115	243061208	3.58882e-05	0.000524417	0.163
ENSG00000065000	AP3D1	chr19	-	2112858	2112930	2113334	2113412	2111677	2111827	2114123	2114301	2.93032e-12	1.22212e-10	0.17
ENSG00000268434	AC011530.4	chr19	-	46285450	46285508	46287898	46287973	46283035	46283127	46288851	46288971	4.79595e-09	1.40914e-07	-0.263
ENSG00000071205	ARHGAP10	chr4	+	148768301	148768373	148830882	148830928	148744046	148744108	148834224	148834290	1.53544e-13	7.05945e-12	0.248
ENSG00000071205	ARHGAP10	chr4	+	148768301	148768373	148834224	148834290	148744046	148744108	148860975	148861050	9.12326e-12	3.65382e-10	0.256
ENSG00000071205	ARHGAP10	chr4	+	148778703	148778805	148785996	148786107	148768301	148768373	148787862	148787967	0	0	0.201
ENSG00000071205	ARHGAP10	chr4	+	148778703	148778805	148860975	148861050	148768301	148768373	148867767	148867855	0	0	0.364
ENSG00000196498	NCOR2	chr12	-	124827550	124827772	124831109	124831396	124826368	124826620	124832370	124832457	2.8925e-08	7.58371e-07	-0.158
ENSG00000196498	NCOR2	chr12	-	124839382	124839485	124839977	124840117	124839023	124839128	124841187	124841328	1.19904e-14	6.00262e-13	0.175
ENSG00000196498	NCOR2	chr12	-	124862782	124862930	124870290	124870433	124856567	124857156	124882664	124882727	0	0	-0.222
ENSG00000196498	NCOR2	chr12	-	124862782	124862930	124882664	124882727	124856567	124857156	124885046	124885219	1.11022e-16	6.21282e-15	-0.202
ENSG00000196498	NCOR2	chr12	-	124862782	124862930	124870290	124870433	124857005	124857156	124873230	124873370	1.33227e-15	7.05684e-14	-0.207
ENSG00000134744	ZCCHC11	chr1	-	52975267	52975384	52981562	52981726	52962677	52962855	52991234	52991602	4.32833e-10	1.46068e-08	0.173
ENSG00000118473	SGIP1	chr1	+	67138963	67139049	67145360	67145435	67137626	67137678	67154830	67154958	0	0	-0.303
ENSG00000107863	ARHGAP21	chr10	-	24878199	24878231	24879134	24879408	24874858	24875035	24880153	24880259	0	0	-0.23
ENSG00000107863	ARHGAP21	chr10	-	24880153	24880259	24880570	24880612	24878199	24878231	24880815	24880941	0	0	-0.268
ENSG00000107863	ARHGAP21	chr10	-	24918924	24918979	24922330	24922409	24908401	24910298	24923939	24924032	0	0	-0.362
ENSG00000107863	ARHGAP21	chr10	-	24918924	24918979	24923939	24924032	24908401	24910298	24955913	24955938	0	0	-0.281
ENSG00000107863	ARHGAP21	chr10	-	24918924	24918979	24959146	24959326	24908401	24910298	25010765	25010856	0	0	-0.373
ENSG00000137492	PRKRIR	chr11	-	76066661	76066698	76071999	76072107	76063541	76063838	76075381	76075476	1.11573e-11	4.43445e-10	0.275
ENSG00000171988	JMJD1C	chr10	-	65024410	65024524	65140077	65140242	64976966	64977091	65225254	65225641	8.85817e-11	3.20786e-09	-0.189
ENSG00000130779	CLIP1	chr12	-	122762700	122762750	122763338	122763489	122758584	122758709	122763574	122763692	0	0	-0.278
ENSG00000130779	CLIP1	chr12	-	122762700	122762750	122763574	122763692	122758584	122758709	122773035	122773088	0	0	-0.246
ENSG00000163539	CLASP2	chr3	-	33612218	33612282	33614601	33614846	33602299	33602463	33617660	33617767	0	0	0.323
ENSG00000163539	CLASP2	chr3	-	33686248	33686395	33704936	33705007	33673783	33673863	33725850	33725948	0	0	0.151
ENSG00000166012	TAF1D	chr11	-	93464315	93464382	93466515	93466563	93463842	93463878	93467790	93467826	0	0	0.269
ENSG00000120251	GRIA2	chr4	+	158282161	158282276	158282689	158282804	158281047	158281295	158283950	158284199	0	0	-0.339
ENSG00000133048	CHI3L1	chr1	-	203151858	203151980	203152768	203152919	203150289	203150413	203153703	203153760	0.000151419	0.00189302	0.155
ENSG00000147099	HDAC8	chrX	-	71710778	71710856	71715005	71715118	71708782	71708891	71787738	71787880	5.19606e-06	9.09604e-05	0.165
ENSG00000170921	TANC2	chr17	+	61176535	61176718	61228630	61228741	61151305	61151375	61271351	61271443	0	0	0.32
ENSG00000135596	MICAL1	chr6	-	109768275	109768432	109772802	109772903	109767898	109767975	109773448	109773604	9.14475e-07	1.88507e-05	0.153
ENSG00000084234	APLP2	chr11	+	130005457	130005610	130007150	130007186	130003523	130003623	130010292	130010378	0	0	0.318
ENSG00000135250	SRPK2	chr7	-	104909252	104909316	105029094	105029149	104844074	104844232	105029237	105029341	0	0	0.192
ENSG00000107897	ACBD5	chr10	-	27512266	27512381	27520676	27520749	27508651	27508786	27524020	27524141	9.99201e-16	5.34187e-14	-0.154
ENSG00000101773	RBBP8	chr18	+	20581548	20581692	20596790	20596887	20577582	20577697	20602091	20602233	2.532e-06	4.77573e-05	-0.183
ENSG00000133083	DCLK1	chr13	-	36367502	36367616	36428635	36428730	36362348	36362422	36445360	36445477	0	0	0.188
ENSG00000133083	DCLK1	chr13	-	36401771	36401891	36413228	36413313	36396865	36397012	36428635	36428730	1.46425e-11	5.75595e-10	-0.159
ENSG00000133083	DCLK1	chr13	-	36413228	36413313	36428635	36428730	36410169	36410278	36445360	36445477	0	0	0.296
ENSG00000133083	DCLK1	chr13	-	36413228	36413313	36445360	36445477	36410169	36410278	36521494	36521594	0	0	0.377
ENSG00000133083	DCLK1	chr13	-	36428635	36428730	36445360	36445477	36413228	36413313	36521494	36521594	0	0	0.401
ENSG00000133083	DCLK1	chr13	-	36428635	36428730	36445360	36445477	36424059	36424913	36521494	36521594	0	0	-0.219
ENSG00000176393	RNPEP	chr1	+	201958510	201958659	201965274	201965537	201958031	201958172	201966446	201966682	0.00411348	0.0337916	0.183
ENSG00000176393	RNPEP	chr1	+	201958510	201958659	201965274	201965391	201958031	201958172	201969029	201969143	2.99415e-05	0.000444298	0.231
ENSG00000176393	RNPEP	chr1	+	201958510	201958659	201965274	201965537	201958031	201958172	201969029	201969143	0.000201018	0.00243523	0.222
ENSG00000160293	VAV2	chr9	-	136677235	136677338	136699393	136699462	136674161	136674260	136726495	136726554	4.57177e-09	1.3488e-07	-0.197
ENSG00000186260	MKL2	chr16	+	14234400	14234617	14304099	14304165	14173144	14173211	14306210	14306266	0	0	0.22
ENSG00000124222	STX16	chr20	+	57242545	57242653	57243042	57243183	57227128	57227143	57245567	57245659	6.88105e-05	0.000941574	0.182
ENSG00000128596	CCDC136	chr7	+	128447413	128447599	128457811	128457918	128446741	128446912	128461852	128462173	0	0	0.42
ENSG00000099331	MYO9B	chr19	+	17286471	17286550	17291735	17291849	17283567	17283772	17294637	17294677	6.06135e-09	1.75492e-07	-0.177
ENSG00000091428	RAPGEF4	chr2	+	173782529	173782602	173825487	173825541	173679006	173679153	173825849	173825956	0	0	-0.259
ENSG00000091428	RAPGEF4	chr2	+	173782529	173782602	173825487	173825541	173724765	173725027	173825849	173825956	0	0	0.192
ENSG00000091428	RAPGEF4	chr2	+	173787008	173787028	173825487	173825541	173782529	173782602	173825849	173825956	0	0	-0.224
ENSG00000138660	AP1AR	chr4	+	113184143	113184242	113186164	113186223	113181921	113182018	113186889	113186963	0	0	0.316
ENSG00000143793	C1orf35	chr1	-	228289780	228290083	228290343	228290389	228289039	228289174	228290599	228290750	2.99709e-08	7.85076e-07	-0.162
ENSG00000143793	C1orf35	chr1	-	228290010	228290261	228290343	228290389	228289780	228289866	228290599	228290703	6.63828e-06	0.000113578	-0.17
ENSG00000151917	BEND6	chr6	+	56857175	56857353	56882004	56882197	56846508	56846728	56883218	56883355	1.05693e-13	4.93845e-12	0.213
ENSG00000182985	CADM1	chr11	-	115049363	115049495	115080293	115080377	115039955	115047312	115085327	115085500	5.66214e-14	2.69825e-12	0.199
ENSG00000182985	CADM1	chr11	-	115069125	115069158	115080293	115080377	115061607	115061661	115085327	115085500	0	0	0.158
ENSG00000082458	DLG3	chrX	+	69713225	69713325	69715257	69715303	69712370	69712446	69717029	69717071	0	0	0.569
ENSG00000082458	DLG3	chrX	+	69713225	69713325	69717029	69717071	69712370	69712446	69718369	69718408	0	0	0.376
ENSG00000082458	DLG3	chrX	+	69713225	69713325	69715257	69715303	69712370	69712446	69718369	69718420	0	0	0.525
ENSG00000124788	ATXN1	chr6	-	16586010	16586138	16753463	16753578	16522857	16522919	16761528	16761691	1.11022e-16	6.21282e-15	0.213
ENSG00000124788	ATXN1	chr6	-	16658006	16658132	16753463	16753578	16586010	16586138	16761528	16761691	0	0	0.157
ENSG00000079308	TNS1	chr2	-	218784917	218784959	218843487	218843525	218771932	218771974	218855664	218855779	8.63733e-08	2.11232e-06	0.179
ENSG00000164828	SUN1	chr7	+	882977	883157	888054	888252	881582	881767	889156	889240	0	0	-0.202
ENSG00000164828	SUN1	chr7	+	889156	889240	891020	891119	888054	888252	891586	891680	2.39597e-11	9.19218e-10	0.221
ENSG00000137275	RIPK1	chr6	+	3078012	3078169	3081212	3081350	3076997	3077221	3083318	3083547	0	0	-0.222
ENSG00000104774	MAN2B1	chr19	-	12760154	12760242	12760726	12760828	12759949	12760030	12760917	12761036	4.62608e-07	1.01013e-05	-0.166
ENSG00000244405	ETV5	chr3	-	185823093	185823144	185823413	185823501	185798834	185798964	185823612	185823731	1.29741e-05	0.000209037	-0.16
ENSG00000119397	CNTRL	chr9	+	123860663	123860850	123870079	123870273	123858699	123858841	123874736	123874856	0	0	-0.363
ENSG00000119397	CNTRL	chr9	+	123874736	123874856	123875779	123876002	123870079	123870273	123877368	123877478	1.10199e-06	2.23632e-05	0.201
ENSG00000119397	CNTRL	chr9	+	123886208	123886362	123898083	123898260	123884078	123884229	123900822	123900957	0	0	0.175
ENSG00000107186	MPDZ	chr9	-	13158016	13158109	13162689	13162794	13150509	13150687	13168364	13168563	8.11045e-07	1.68577e-05	0.155
ENSG00000027001	MIPEP	chr13	-	24415473	24415627	24432998	24433051	24411690	24411895	24436440	24436501	0	0	0.223
ENSG00000175161	CADM2	chr3	+	85984916	85985007	86010618	86010797	85961522	85961693	86028313	86028433	0	0	-0.341
ENSG00000183354	KIAA2026	chr9	-	5944870	5944960	5954015	5954095	5929043	5929159	5988344	5988545	7.74936e-14	3.64753e-12	-0.177
ENSG00000170390	DCLK2	chr4	+	151114289	151114392	151119153	151119255	151023629	151023964	151124946	151125041	0	0	-0.258
ENSG00000170390	DCLK2	chr4	+	151124946	151125041	151141854	151141930	151119153	151119255	151142828	151142937	0	0	0.265
ENSG00000170390	DCLK2	chr4	+	151124946	151125041	151141857	151141930	151119153	151119255	151142828	151142937	0	0	0.262
ENSG00000170390	DCLK2	chr4	+	151124946	151125041	151142828	151142937	151119153	151119255	151145652	151145710	0	0	0.245

## Sheet: A5SS_rMATS
GeneID	geneSymbol	chr	strand	longExonStart_0base	longExonEnd	shortES	shortEE	flankingES	flankingEE	PValue	FDR	IncLevelDifference
ENSG00000086758	HUWE1	chrX	-	53570801	53570929	53570846	53570929	53569403	53569500	5.25412e-10	3.67416e-08	0.198
ENSG00000120265	PCMT1	chr6	+	150123335	150123552	150123335	150123505	150131751	150132556	1.27561e-09	8.48029e-08	-0.222
ENSG00000101040	ZMYND8	chr20	-	45867501	45867882	45867639	45867882	45865069	45865260	0	0	-0.315
ENSG00000179818	PCBP1-AS1	chr2	-	70312947	70313404	70313255	70313404	70312678	70312756	6.24722e-13	5.92214e-11	0.155
ENSG00000168264	IRF2BP2	chr1	-	234744192	234745271	234744240	234745271	234740014	234743598	3.13083e-14	3.40994e-12	-0.187
ENSG00000048740	CELF2	chr10	+	11356101	11356233	11356101	11356221	11363169	11363349	1.9984e-15	2.49508e-13	0.215
ENSG00000213930	GALT	chr9	+	34647488	34647958	34647488	34647702	34648111	34648168	0	0	0.159
ENSG00000100888	CHD8	chr14	-	21898959	21900017	21899969	21900017	21897122	21897494	0.000225432	0.00801381	-0.166
ENSG00000156650	KAT6B	chr10	+	76735156	76735539	76735156	76735212	76737073	76737195	0	0	0.278
ENSG00000156650	KAT6B	chr10	+	76735156	76736088	76735156	76735212	76737073	76737195	0	0	0.219
ENSG00000111667	USP5	chr12	+	6972349	6972541	6972349	6972472	6972993	6973137	0	0	-0.5
ENSG00000123560	PLP1	chrX	+	103041393	103041655	103041393	103041550	103042726	103042895	0	0	-0.23
ENSG00000175455	CCDC14	chr3	-	123674689	123675642	123675586	123675642	123667742	123667979	0	0	0.411
ENSG00000198740	ZNF652	chr17	-	47394187	47395345	47394727	47395345	47390059	47390207	1.117e-12	1.03962e-10	-0.151
ENSG00000166783	KIAA0430	chr16	-	15728613	15730199	15729512	15730199	15727473	15727700	0	0	0.275
ENSG00000143702	CEP170	chr1	-	243305587	243305765	243305617	243305765	243303238	243303409	1.6223e-08	9.88638e-07	0.2
ENSG00000143702	CEP170	chr1	-	243305617	243305765	243305668	243305765	243303238	243303409	5.53924e-09	3.45797e-07	-0.252
ENSG00000084764	MAPRE3	chr2	+	27246963	27247165	27246963	27247120	27248450	27248605	3.10862e-15	3.78882e-13	-0.173
ENSG00000196998	WDR45	chrX	-	48934303	48935570	48935495	48935570	48934088	48934183	0	0	0.231
ENSG00000104852	SNRNP70	chr19	+	49605370	49606844	49605370	49605430	49607890	49607992	2.39291e-06	0.000118925	-0.309
ENSG00000099817	POLR2E	chr19	-	1093902	1095374	1095257	1095374	1091790	1091906	0.000140404	0.00517071	0.163
ENSG00000068796	KIF2A	chr5	+	61648414	61648537	61648414	61648480	61649101	61649202	0	0	-0.16
ENSG00000180376	CCDC66	chr3	+	56600621	56600787	56600621	56600768	56600977	56601081	1.20015e-13	1.22871e-11	0.175
ENSG00000108039	XPNPEP1	chr10	-	111635285	111637625	111637547	111637625	111633124	111633185	0.000358425	0.0122319	0.177
ENSG00000138688	KIAA1109	chr4	+	123255498	123255700	123255498	123255595	123257346	123257508	0	0	-0.43
ENSG00000119844	AFTPH	chr2	+	64806619	64808407	64806619	64806680	64812555	64812679	0	0	-0.255

## Sheet: A3SS_rMATS
GeneID	geneSymbol	chr	strand	longExonStart_0base	longExonEnd	shortES	shortEE	flankingES	flankingEE	PValue	FDR	IncLevelDifference
ENSG00000118058	KMT2A	chr11	+	118342376	118345030	118344893	118345030	118339489	118339559	0	0	-0.334
ENSG00000092148	HECTD1	chr14	-	31597817	31598654	31597817	31598513	31602443	31602620	7.92366e-13	1.04469e-10	-0.19
ENSG00000065413	ANKRD44	chr2	-	197953434	197953552	197953434	197953498	197954673	197954756	2.78111e-13	3.7977e-11	-0.207
ENSG00000070669	ASNS	chr7	-	97483891	97484066	97483891	97483992	97484664	97484771	0	0	0.201
ENSG00000082397	EPB41L3	chr18	-	5419709	5419930	5419709	5419876	5423376	5423552	0	0	0.213
ENSG00000198563	DDX39B	chr6	-	31508098	31508441	31508098	31508311	31509726	31510225	2.48292e-06	0.000175804	0.191
ENSG00000136861	CDK5RAP2	chr9	-	123222849	123223025	123222849	123222945	123230137	123230275	0	0	-0.159
ENSG00000164985	PSIP1	chr9	-	15470633	15471309	15470633	15471229	15472629	15472748	0	0	-0.327
ENSG00000145687	SSBP2	chr5	-	80762792	80762884	80762792	80762860	80769518	80769589	0	0	-0.191
ENSG00000028310	BRD9	chr5	-	886706	886882	886706	886822	887475	887586	1.11022e-16	1.92952e-14	-0.191
ENSG00000166313	APBB1	chr11	-	6422803	6423212	6422803	6422918	6423311	6423439	0	0	-0.707
ENSG00000135365	PHF21A	chr11	-	45967390	45967649	45967390	45967554	45970436	45970497	0	0	-0.317
ENSG00000156642	NPTN	chr15	-	73855576	73855598	73855576	73855586	73862490	73862764	0	0	0.714
ENSG00000136478	TEX2	chr17	-	62232201	62232327	62232201	62232321	62238160	62238293	0	0	0.589
ENSG00000147044	CASK	chrX	-	41394145	41394226	41394145	41394211	41401943	41402059	0	0	0.692
ENSG00000142186	SCYL1	chr11	+	65304456	65304599	65304507	65304599	65304056	65304221	5.33784e-12	6.69155e-10	0.18
ENSG00000109046	WSB1	chr17	+	25634769	25636298	25636125	25636298	25633807	25633908	0.00086622	0.0339692	-0.158
ENSG00000143702	CEP170	chr1	-	243319522	243319757	243319522	243319649	243327585	243329418	0	0	0.328
ENSG00000129657	SEC14L1	chr17	+	75209999	75212884	75212630	75212884	75209395	75209574	2.22045e-15	3.46526e-13	0.24
ENSG00000153956	CACNA2D1	chr7	-	81626494	81626566	81626494	81626551	81634738	81634813	0	0	-0.628
ENSG00000112531	QKI	chr6	+	163986977	163987827	163987752	163987827	163984451	163984751	0	0	-0.157
ENSG00000058404	CAMK2B	chr7	-	44274237	44274278	44274237	44274275	44280305	44280348	0	0	0.411
ENSG00000064393	HIPK2	chr7	-	139299031	139299239	139299031	139299158	139305146	139305309	2.32218e-10	2.3677e-08	0.169
ENSG00000051825	MPHOSPH9	chr12	-	123712009	123712163	123712009	123712119	123714807	123715069	9.69621e-08	8.14802e-06	0.192
ENSG00000143771	CNIH4	chr1	+	224563496	224567154	224566770	224567154	224558984	224559125	0.000991516	0.0381011	0.163
ENSG00000100991	TRPC4AP	chr20	-	33608992	33609159	33608992	33609135	33622925	33623111	5.08744e-05	0.00268301	-0.178
ENSG00000159082	SYNJ1	chr21	-	34050954	34051120	34050954	34051111	34053805	34053958	0	0	0.738
ENSG00000145349	CAMK2D	chr4	-	114430793	114430831	114430793	114430828	114434483	114434526	0	0	-0.166
ENSG00000154144	TBRG1	chr11	+	124496708	124496946	124496799	124496946	124495566	124495799	0	0	-0.233
ENSG00000182979	MTA1	chr14	+	105930752	105930904	105930799	105930904	105930368	105930484	6.88005e-13	9.23013e-11	-0.171
ENSG00000165119	HNRNPK	chr9	-	86582998	86584355	86582998	86584295	86585076	86585246	0	0	0.159
ENSG00000113282	CLINT1	chr5	-	157216370	157216575	157216370	157216521	157218710	157219003	2.87189e-05	0.00160302	-0.16
ENSG00000070087	PFN2	chr3	-	149682690	149684373	149682690	149684051	149686144	149686337	0	0	-0.554

## Sheet: RI_rMATS
GeneID	geneSymbol	chr	strand	riExonStart_0base	riExonEnd	upstreamES	upstreamEE	downstreamES	downstreamEE	PValue	FDR	IncLevelDifference
ENSG00000117385	LEPRE1	chr1	-	43220539	43220888	43220539	43220661	43220835	43220888	0.000403157	0.0327181	-0.161
ENSG00000167996	FTH1	chr11	-	61734783	61735103	61734783	61734843	61734929	61735103	1.22125e-15	7.1408e-13	-0.165
ENSG00000156976	EIF4A2	chr3	+	186502352	186503840	186502352	186502485	186503671	186503840	0	0	-0.154
ENSG00000067445	TRO	chrX	+	54953015	54953538	54953015	54953058	54953475	54953538	8.26117e-13	2.601e-10	0.272
ENSG00000143549	TPM3	chr1	-	154143124	154145454	154143124	154143187	154145383	154145454	0.000242135	0.020647	-0.165
ENSG00000116871	MAP7D1	chr1	+	36641799	36642182	36641799	36641922	36642018	36642182	3.79679e-07	6.21611e-05	0.251

## Sheet: SUPPA2_events
Gene	event	HGG_events-Normal_events_dPSI	HGG_events-Normal_events_p-val
ENSG00000003436	SE:2:188368497-188394091:188394212-188418927:-	0.404614	0.01998
ENSG00000004455	SE:1:33476434-33477675:33477723-33478808:-	-0.207869	0.048951
ENSG00000005436	SE:2:75917845-75919103:75919226-75921367:-	-0.277955	0.0314685
ENSG00000008300	SE:3:48686648-48687708:48687722-48687913:-	0.74098	0.0034965
ENSG00000010244	SE:17:30692506-30693684:30693776-30694791:+	0.183592	0.0434565
ENSG00000010270	SE:7:38254706-38256626:38256679-38256789:+	0.209504	0.047952
ENSG00000015153	SE:12:42555567-42592938:42593037-42604157:-	0.316951	0.041958
ENSG00000018625	SE:1:160109774-160110441:160110564-160111084:+	-0.174765	0.0464535
ENSG00000020129	SE:1:36023484-36023757:36023824-36024708:+	-0.434933	0.00849151
ENSG00000022267	SE:X:135290800-135291402:135291601-135292030:+	0.350783	0.00499501
ENSG00000033122	SE:1:70603967-70606226:70606297-70607880:+	-0.690304	0.00599401
ENSG00000033627	SE:17:40659645-40660590:40660607-40665879:+	0.444636	0.003996
ENSG00000033867	SE:3:27418336-27420740:27420847-27424644:-	0.189333	0.040959
ENSG00000034053	SE:15:29385423-29386481:29386516-29390693:+	0.623707	0.000999001
ENSG00000036530	SE:14:100158198-100161769:100161811-100165803:+	-0.488616	0.00599401
ENSG00000038382	SE:5:14487839-14490928:14490929-14492676:+	-0.411417	0.00999001
ENSG00000047249	SE:8:54714456-54723724:54723777-54727222:-	-0.229127	0.0354645
ENSG00000047849	SE:3:47908828-47910704:47910817-47912303:-	-0.21262	0.0354645
ENSG00000047932	SE:6:117896515-117898611:117898634-117900063:-	0.578916	0.002997
ENSG00000048707	SE:1:12395884-12398288:12398362-12401837:+	0.29411	0.027972
ENSG00000048991	SE:2:136360278-136362376:136362586-136379064:+	-0.568816	0.003996
ENSG00000048991	SE:2:136362586-136373722:136373763-136374238:+	0.255896	0.0234765
ENSG00000048991	SE:2:136362586-136374238:136374327-136379064:+	0.215976	0.041958
ENSG00000048991	SE:2:136396692-136399106:136399360-136402949:+	0.430771	0.00699301
ENSG00000052126	SE:12:19440490-19467748:19467828-19473496:+	0.380143	0.0414585
ENSG00000052126	SE:12:19498822-19499928:19500116-19501333:+	0.212092	0.047952
ENSG00000053438	SE:20:36149805-36150760:36150840-36151069:+	-0.221117	0.046953
ENSG00000053524	SE:3:183027623-183028304:183028443-183028703:-	-0.364578	0.0204795
ENSG00000055917	SE:2:20463221-20478344:20478580-20482708:-	-0.277841	0.0254745
ENSG00000058063	SE:3:182620354-182623582:182623707-182631649:+	0.377209	0.024975
ENSG00000058272	SE:12:80199548-80199946:80200113-80201006:-	0.288441	0.0164835
ENSG00000058404	SE:7:44274275-44279188:44279262-44280306:-	0.265288	0.043956
ENSG00000058668	SE:1:203696699-203702351:203702528-203708674:+	0.594335	0.0024975
ENSG00000061987	SE:12:62936978-62938546:62938548-62938678:+	0.29568	0.0294705
ENSG00000062716	SE:17:57812834-57814814:57814904-57816198:+	-0.222148	0.0484515
ENSG00000063245	SE:19:56200360-56200663:56200737-56201233:+	-0.318624	0.020979
ENSG00000064042	SE:4:41687847-41689857:41689934-41691544:+	0.303974	0.0144855
ENSG00000068305	SE:15:100230633-100243567:100243590-100246934:+	0.476417	0.0034965
ENSG00000068796	SE:5:61662308-61668265:61668378-61669514:+	0.220088	0.0404595
ENSG00000069188	SE:17:71375688-71377033:71377089-71380015:-	0.484011	0.0274725
ENSG00000069424	SE:1:6100705-6101891:6101932-6132815:+	0.242074	0.0434565
ENSG00000070808	SE:5:149618311-149619267:149619299-149624724:-	-0.309821	0.0194805
ENSG00000070808	SE:5:149637180-149644519:149644578-149652628:-	0.239399	0.032967
ENSG00000070961	SE:12:89985072-89992367:89992520-89992894:-	0.438306	0.00649351
ENSG00000070961	SE:12:89993076-89995103:89995210-89996820:-	0.197295	0.0344655
ENSG00000072110	SE:14:69343957-69345175:69345240-69345706:-	0.466602	0.00599401
ENSG00000073712	SE:14:53327183-53327732:53327752-53331119:-	0.249695	0.028971
ENSG00000073921	SE:11:85695016-85701293:85701442-85707869:-	0.304196	0.0134865
ENSG00000075142	SE:7:87846506-87848174:87848257-87856224:-	0.252521	0.0354645
ENSG00000075151	SE:1:21307720-21308881:21308901-21329206:-	0.238562	0.0314685
ENSG00000075413	SE:14:103958371-103964839:103964865-103966493:+	-0.268932	0.0364635
ENSG00000075711	SE:3:196793625-196795373:196795408-196796090:-	0.318567	0.014985
ENSG00000077264	SE:X:110385424-110389749:110389793-110390965:+	0.25251	0.0384615
ENSG00000077380	SE:2:172563887-172569277:172569336-172571838:+	0.448443	0.002997
ENSG00000077809	SE:7:74125440-74129177:74129236-74131214:+	0.265432	0.0194805
ENSG00000078018	SE:2:210574978-210588319:210588411-210590433:+	-0.157908	0.045954
ENSG00000078053	SE:7:38433814-38457425:38457550-38462021:-	0.411531	0.00849151
ENSG00000078668	SE:8:42252651-42254196:42254198-42256230:+	0.279075	0.016983
ENSG00000079156	SE:2:179203821-179204399:179204491-179213951:+	0.326349	0.032967
ENSG00000079819	SE:6:131191521-131197814:131197915-131199244:-	-0.456072	0.015984
ENSG00000080603	SE:16:30733607-30733884:30734069-30734284:+	0.25187	0.038961
ENSG00000080845	SE:20:35127724-35127991:35128079-35128602:+	-0.608181	0.00849151
ENSG00000080986	SE:18:2575065-2577235:2577356-2577745:+	0.592638	0.016983
ENSG00000081189	SE:5:88025164-88026028:88026051-88027546:-	0.46609	0.0034965
ENSG00000081803	SE:7:122019496-122026349:122026363-122027080:-	-0.544335	0.00549451
ENSG00000081803	SE:7:122028792-122033250:122033369-122033495:-	0.549216	0.00749251
ENSG00000081803	SE:7:122047750-122054122:122054130-122056115:-	0.572206	0.00649351
ENSG00000081803	SE:7:122114571-122120906:122120914-122130135:-	0.592858	0.00749251
ENSG00000082269	SE:6:71191857-71195870:71195947-71200737:+	-0.265105	0.038961
ENSG00000082397	SE:18:5397425-5398020:5398142-5406776:-	0.345063	0.00999001
ENSG00000082397	SE:18:5406967-5407700:5407735-5410565:-	0.372695	0.00949051
ENSG00000082805	SE:12:1219513-1221381:1221464-1225032:+	-0.24736	0.028971
ENSG00000082805	SE:12:1219513-1221381:1221473-1225032:+	-0.383414	0.00649351
ENSG00000082805	SE:12:1299218-1313667:1313678-1345935:+	0.395539	0.00549451
ENSG00000082805	SE:12:1346070-1372200:1372331-1399018:+	-0.228449	0.035964
ENSG00000082805	SE:12:1517413-1519555:1519619-1553728:+	0.333339	0.0134865
ENSG00000084234	SE:11:130005610-130007151:130007186-130010293:+	0.368258	0.00549451
ENSG00000085788	SE:8:38095727-38097793:38097882-38099768:+	0.254764	0.0364635
ENSG00000087460	SE:20:57470739-57473996:57474040-57478583:+	0.207311	0.037962
ENSG00000087460	SE:20:57470739-57473996:57474040-57478586:+	0.178164	0.035964
ENSG00000087470	SE:12:32854496-32858759:32858797-32860301:+	0.255861	0.0254745
ENSG00000088325	SE:20:30366787-30368742:30368849-30370052:+	0.386574	0.021978
ENSG00000088367	SE:20:34742818-34761686:34761876-34763473:+	0.260507	0.0374625
ENSG00000088367	SE:20:34782282-34783251:34783286-34785781:+	0.404328	0.00699301
ENSG00000088367	SE:20:34785963-34797410:34797820-34800194:+	0.345489	0.010989
ENSG00000088387	SE:13:99447002-99448460:99448467-99449369:-	0.341422	0.026973
ENSG00000088387	SE:13:99460929-99461377:99461382-99461606:-	0.35403	0.0174825
ENSG00000088387	SE:13:99476758-99478126:99478194-99479084:-	0.217223	0.0464535
ENSG00000089351	SE:19:35512942-35513804:35513815-35514140:+	0.301493	0.0344655
ENSG00000090565	SE:16:539000-541134:541268-546824:+	0.198975	0.043956
ENSG00000090905	SE:16:24815640-24816026:24816172-24816335:+	0.339772	0.0194805
ENSG00000091039	SE:12:76844768-76853639:76853675-76881290:-	0.414629	0.00849151
ENSG00000091129	SE:7:107800937-107815767:107815802-107816875:-	0.408292	0.00749251
ENSG00000091129	SE:7:107830190-107831698:107831727-107832173:-	0.566875	0.000999001
ENSG00000091129	SE:7:107864280-107866089:107866145-107866652:-	-0.40786	0.00549451
ENSG00000091129	SE:7:107875132-107878196:107878213-107880403:-	0.619596	0
ENSG00000091972	SE:3:112052071-112054790:112054864-112059749:+	-0.285151	0.0314685
ENSG00000091972	SE:3:112052071-112059749:112059830-112063809:+	0.438736	0.011988
ENSG00000093167	SE:3:37107433-37107715:37107816-37116515:-	0.315103	0.0234765
ENSG00000095066	SE:19:12876538-12876643:12876648-12876741:-	0.634019	0.00699301
ENSG00000095637	SE:10:97114724-97115384:97116862-97117388:-	0.195599	0.03996
ENSG00000095637	SE:10:97127456-97131083:97131184-97135730:-	0.42271	0.003996
ENSG00000095637	SE:10:97131184-97131741:97131806-97135730:-	-0.327513	0.016983
ENSG00000095637	SE:10:97181830-97181947:97181973-97192205:-	0.178166	0.047952
ENSG00000099204	SE:10:116211430-116213138:116213242-116225457:-	0.195322	0.037962
ENSG00000099968	SE:22:18171908-18185009:18185152-18209443:+	-0.2777	0.045954
ENSG00000100241	SE:22:50895102-50895463:50895540-50897684:-	-0.275474	0.0324675
ENSG00000100266	SE:22:43272339-43272894:43273016-43275054:-	-0.254929	0.0344655
ENSG00000100280	SE:22:29735122-29735743:29735763-29736645:-	0.483403	0.0044955
ENSG00000100379	SE:22:37456962-37457144:37457215-37457579:+	0.352067	0.026973
ENSG00000100503	SE:14:51196441-51197641:51197701-51202234:-	0.394613	0.00699301
ENSG00000100503	SE:14:51221585-51223210:51225348-51226575:-	-0.240817	0.031968
ENSG00000100711	SE:14:104195519-104196130:104196183-104198957:+	0.246854	0.042957
ENSG00000101152	SE:20:62562375-62562462:62562535-62562818:+	-0.209946	0.0474525
ENSG00000101199	SE:20:61914203-61915203:61915232-61916218:+	0.436269	0.0154845
ENSG00000101294	SE:20:30154098-30155881:30156083-30156923:+	0.307209	0.030969
ENSG00000101365	SE:20:2639168-2639284:2639483-2640171:-	-0.410319	0.0454545
ENSG00000101811	SE:X:100083091-100085797:100085856-100086504:+	0.360573	0.0364635
ENSG00000102038	SE:X:128626070-128627017:128627052-128630727:-	-0.264279	0.026973
ENSG00000102290	SE:X:91456454-91518113:91518142-91642734:+	0.471326	0.0284715
ENSG00000102409	SE:X:102470166-102470610:102470692-102471077:+	0.190348	0.038961
ENSG00000103222	SE:16:16184445-16192730:16192759-16196484:+	0.445031	0.0234765
ENSG00000104660	SE:8:29953044-29959414:29959489-29961816:+	0.180646	0.0484515
ENSG00000105426	SE:19:5225855-5229327:5229353-5229502:-	0.560334	0.0044955
ENSG00000105662	SE:19:18853836-18854918:18854965-18856633:+	0.294074	0.033966
ENSG00000106278	SE:7:121671613-121674149:121674169-121674336:+	0.164502	0.0444555
ENSG00000106443	SE:7:11014572-11021999:11022786-11030330:+	-0.259688	0.0234765
ENSG00000106665	SE:7:73778645-73787262:73787366-73790217:+	0.280133	0.026973
ENSG00000106976	SE:9:130988452-130994265:130994403-130996300:+	-0.267471	0.0264735
ENSG00000107372	SE:9:74975703-74978386:74978522-74979612:-	0.184459	0.0494505
ENSG00000107679	SE:10:124186547-124187792:124187832-124189140:+	-0.364253	0.017982
ENSG00000107957	SE:10:105377071-105382227:105382310-105386846:-	-0.251328	0.042957
ENSG00000108262	SE:17:27905797-27905980:27906006-27908356:-	0.718869	0.000499501
ENSG00000108509	SE:17:4872632-4872795:4872815-4872925:-	0.476579	0.014985
ENSG00000108509	SE:17:4889278-4889487:4889581-4890888:-	0.268155	0.041958
ENSG00000108848	SE:17:48797192-48814321:48814387-48817667:+	0.195807	0.03996
ENSG00000108953	SE:17:1248793-1257505:1257641-1268153:-	0.230489	0.0334665
ENSG00000109270	SE:4:100813191-100815112:100815157-100815492:-	0.24301	0.0364635
ENSG00000109756	SE:4:160264556-160265188:160265211-160266258:+	0.210652	0.0404595
ENSG00000109814	SE:4:39515804-39522971:39523139-39529419:-	-0.349872	0.0344655
ENSG00000110514	SE:11:47308085-47310519:47310578-47310942:+	0.390091	0.00849151
ENSG00000110514	SE:11:47312367-47314094:47314147-47315434:+	0.485462	0.0034965
ENSG00000110514	SE:11:47330250-47330531:47330593-47330832:+	0.446742	0.00949051
ENSG00000110514	SE:11:47346128-47348289:47348358-47350209:+	-0.484106	0.0034965
ENSG00000110841	SE:12:27807747-27808076:27808168-27809549:+	0.387428	0.0104895
ENSG00000110841	SE:12:27809663-27811749:27811781-27813817:+	-0.342559	0.01998
ENSG00000110841	SE:12:27829532-27829997:27830029-27832422:+	-0.342559	0.01998
ENSG00000111206	SE:12:2973918-2974521:2974565-2975559:-	0.475751	0.0194805
ENSG00000111206	SE:12:2977920-2981262:2981413-2983143:-	0.322299	0.0464535
ENSG00000111731	SE:12:22646271-22655673:22655738-22659645:-	0.284205	0.0164835
ENSG00000111731	SE:12:22659753-22665581:22665613-22666228:-	0.295398	0.0194805
ENSG00000112305	SE:6:71483128-71501392:71501472-71508360:+	0.262836	0.0354645
ENSG00000113758	SE:5:176886269-176886604:176886741-176887433:-	0.534097	0.0014985
ENSG00000114331	SE:3:195015540-195015925:195016029-195016437:-	0.25005	0.042957
ENSG00000114331	SE:3:195041542-195046173:195046184-195047614:-	0.27885	0.0384615
ENSG00000114331	SE:3:195066046-195078420:195078513-195101738:-	0.211604	0.0394605
ENSG00000114503	SE:3:196666303-196668358:196668473-196669241:-	-0.336729	0.0334665
ENSG00000114805	SE:3:155200840-155201138:155201165-155203145:-	0.665601	0.0114885
ENSG00000114805	SE:3:155203499-155203936:155203995-155205817:-	0.440016	0.043956
ENSG00000114867	SE:3:184034006-184034501:184034521-184035109:+	0.361374	0.014985
ENSG00000115020	SE:2:209138457-209138745:209138777-209150450:+	0.473622	0.0424575
ENSG00000115504	SE:2:63058293-63085541:63085645-63086304:+	0.447315	0.00499501
ENSG00000115504	SE:2:63206470-63215066:63215173-63217851:+	0.325251	0.0104895
ENSG00000115966	SE:2:175983097-175986172:175986268-175994866:-	0.264075	0.0284715
ENSG00000116062	SE:2:48010632-48018066:48018262-48023033:+	0.348074	0.0304695
ENSG00000116604	SE:1:156445029-156446286:156446306-156446804:-	0.444941	0.00749251
ENSG00000116698	SE:1:183441784-183470266:183470402-183471388:+	-0.413516	0.0314685
ENSG00000116698	SE:1:183515472-183516238:183516387-183518343:+	0.290273	0.026973
ENSG00000116786	SE:1:16042838-16043202:16043311-16044388:+	0.222929	0.0424575
ENSG00000116786	SE:1:16046415-16047824:16047883-16051812:+	-0.208657	0.043956
ENSG00000117114	SE:1:82417826-82418671:82418709-82421561:+	0.373762	0.021978
ENSG00000117114	SE:1:82445644-82446479:82446523-82447492:+	0.365505	0.018981
ENSG00000117114	SE:1:82451039-82452585:82452713-82456075:+	0.685142	0.0024975
ENSG00000117335	SE:1:207940540-207941124:207941168-207943666:+	-0.342721	0.044955
ENSG00000117523	SE:1:171557644-171558508:171558744-171560726:+	0.249873	0.018981
ENSG00000117600	SE:1:99766522-99767280:99767453-99771241:+	0.265601	0.0484515
ENSG00000118194	SE:1:201337355-201338944:201338973-201341155:-	0.481263	0.041958
ENSG00000118473	SE:1:67145435-67147552:67148052-67154831:+	0.356866	0.0174825
ENSG00000118705	SE:20:35812776-35826800:35826895-35827453:+	-0.291688	0.021978
ENSG00000118705	SE:20:35865112-35866805:35866852-35869706:+	0.283633	0.023976
ENSG00000119125	SE:9:74810504-74812378:74812475-74817487:+	-0.419554	0.015984
ENSG00000119125	SE:9:74828907-74829675:74829792-74834395:+	-0.249322	0.0499501
ENSG00000119314	SE:9:115060196-115092721:115092754-115095750:-	0.309655	0.02997
ENSG00000119411	SE:9:116124674-116130539:116130663-116131896:+	0.497495	0.048951
ENSG00000119844	SE:2:64806680-64808324:64808407-64812556:+	0.309062	0.030969
ENSG00000121769	SE:1:31840341-31841917:31841983-31842232:-	-0.220451	0.030969
ENSG00000122126	SE:X:128710529-128718321:128718344-128720979:+	0.556347	0.00799201
ENSG00000122705	SE:9:36204176-36209264:36209317-36211600:+	0.436038	0.00699301
ENSG00000122705	SE:9:36204176-36210622:36210657-36211600:+	0.355182	0.00849151
ENSG00000123552	SE:6:99894339-99912480:99912623-99912956:-	-0.344241	0.0494505
ENSG00000123562	SE:X:102931979-102933427:102933577-102940099:-	-0.425266	0.00949051
ENSG00000123562	SE:X:102931979-102933427:102933579-102940099:-	-0.461971	0.003996
ENSG00000124104	SE:20:44463755-44469087:44469097-44469278:+	0.351823	0.0284715
ENSG00000124406	SE:4:42558057-42571178:42571222-42576636:-	0.483736	0.00749251
ENSG00000124831	SE:2:238657967-238659843:238659914-238661952:+	0.227447	0.0354645
ENSG00000125462	SE:1:156374393-156384446:156384545-156396590:-	0.217134	0.0354645
ENSG00000125814	SE:20:23375636-23375776:23375822-23377709:-	0.202636	0.048951
ENSG00000125991	SE:20:34136618-34142143:34142157-34142815:+	0.497953	0.0034965
ENSG00000126777	SE:14:56047072-56068475:56068598-56078737:+	0.179778	0.0424575
ENSG00000126777	SE:14:56117136-56117287:56117355-56118608:+	-0.177751	0.0394605
ENSG00000127481	SE:1:19465714-19467282:19467386-19467841:-	-0.234584	0.042957
ENSG00000127481	SE:1:19475120-19476257:19476289-19477071:-	0.254969	0.036963
ENSG00000127603	SE:1:39838268-39844133:39844195-39844875:+	-0.192249	0.0434565
ENSG00000127914	SE:7:91609647-91621472:91621525-91622199:+	-0.228415	0.035964
ENSG00000128050	SE:4:57308026-57312523:57312543-57312861:+	0.203665	0.043956
ENSG00000128512	SE:7:111424008-111424153:111424179-111428718:-	0.216912	0.0414585
ENSG00000128656	SE:2:175689246-175711608:175711685-175742568:-	0.265006	0.0434565
ENSG00000129295	SE:8:133637700-133644986:133645209-133650181:-	-0.227674	0.0499501
ENSG00000129990	SE:19:55687492-55689564:55689736-55690331:-	0.307607	0.037962
ENSG00000130396	SE:6:168291709-168294542:168294586-168297558:+	0.246069	0.036963
ENSG00000130396	SE:6:168352867-168355138:168355173-168363113:+	0.256776	0.037962
ENSG00000130396	SE:6:168352867-168355141:168355173-168363113:+	0.234507	0.0364635
ENSG00000130511	SE:19:18541740-18542163:18542228-18542457:+	-0.334527	0.023976
ENSG00000130779	SE:12:122832026-122835658:122835690-122837273:-	-0.199328	0.040959
ENSG00000131323	SE:14:103352606-103355897:103355971-103357662:+	-0.297047	0.033966
ENSG00000131626	SE:11:70194526-70196029:70196145-70197100:+	-0.308831	0.0394605
ENSG00000131626	SE:11:70194526-70197100:70197129-70200407:+	0.308711	0.021978
ENSG00000132535	SE:17:7094677-7095212:7095321-7096264:-	0.249467	0.022977
ENSG00000133026	SE:17:8424603-8433941:8434003-8438705:-	0.509776	0.0024975
ENSG00000133026	SE:17:8473130-8479961:8479990-8480554:-	0.540492	0.000999001
ENSG00000133030	SE:17:17064670-17067423:17071229-17075032:+	0.266159	0.0234765
ENSG00000133083	SE:13:36348836-36362349:36362422-36367503:-	0.288504	0.025974
ENSG00000133110	SE:13:38138697-38143437:38143520-38143881:-	-0.416361	0.0394605
ENSG00000133612	SE:7:150817232-150817607:150817654-150819812:+	-0.3372	0.018981
ENSG00000133627	SE:7:152498816-152508782:152508818-152511635:+	-0.37564	0.016983
ENSG00000133816	SE:11:12160007-12174771:12174863-12183626:+	-0.412371	0.021978
ENSG00000133884	SE:11:65111540-65112051:65112092-65113137:+	0.277048	0.0314685
ENSG00000134121	SE:3:239775-286296:286375-361366:+	0.302436	0.0394605
ENSG00000134313	SE:2:8877129-8888017:8888130-8890242:-	-0.512114	0.0044955
ENSG00000135250	SE:7:104844232-104909253:104909316-105029095:-	0.222375	0.045954
ENSG00000135365	SE:11:46001517-46070951:46071048-46098305:-	0.186453	0.047952
ENSG00000135423	SE:12:56872046-56872836:56872931-56873564:-	-0.525262	0.0184815
ENSG00000136153	SE:13:76378677-76381616:76382335-76383290:+	0.718249	0.000499501
ENSG00000136153	SE:13:76378677-76383290:76383319-76391297:+	-0.552798	0.0044955
ENSG00000136153	SE:13:76427524-76429396:76429504-76430642:+	-0.404527	0.010989
ENSG00000136717	SE:2:127821594-127825739:127825831-127826500:-	0.403479	0.00849151
ENSG00000137216	SE:6:44102833-44103065:44103103-44104086:+	-0.308242	0.0264735
ENSG00000137486	SE:11:74980003-74982745:74982768-74983939:-	0.297002	0.031968
ENSG00000137497	SE:11:71721900-71723447:71723488-71723941:-	0.311712	0.01998
ENSG00000137497	SE:11:71747021-71773635:71773732-71780888:-	-0.331257	0.013986
ENSG00000137501	SE:11:85420543-85422156:85422275-85425456:-	0.270536	0.0334665
ENSG00000137501	SE:11:85425550-85428526:85428573-85429833:-	-0.391197	0.0234765
ENSG00000137802	SE:15:42105299-42105528:42105545-42105819:+	0.406107	0.0234765
ENSG00000137812	SE:15:40902495-40902997:40903074-40903676:+	0.546082	0.0284715
ENSG00000137817	SE:15:72535040-72541586:72541655-72542361:-	0.458447	0.00799201
ENSG00000137817	SE:15:72542433-72543186:72543298-72543548:-	0.286766	0.0444555
ENSG00000138101	SE:2:25606758-25610158:25610247-25611071:-	-0.317672	0.032967
ENSG00000138101	SE:2:25611230-25642384:25642404-25650404:-	0.424488	0.00999001
ENSG00000138107	SE:10:104248895-104250306:104250370-104262357:-	0.198048	0.0484515
ENSG00000138162	SE:10:123987523-123988861:123989001-123996910:+	0.325809	0.035964
ENSG00000138279	SE:10:75148172-75155802:75155867-75156277:-	0.351924	0.0144855
ENSG00000138279	SE:10:75158143-75160561:75160615-75173770:-	0.318111	0.017982
ENSG00000138386	SE:2:191537878-191548464:191548553-191550202:+	0.319566	0.018981
ENSG00000138443	SE:2:204245107-204246912:204246929-204255769:+	0.278057	0.0194805
ENSG00000138443	SE:2:204255866-204259423:204259569-204260379:+	-0.169281	0.0434565
ENSG00000138443	SE:2:204260503-204261508:204261690-204267299:+	0.249704	0.0224775
ENSG00000138688	SE:4:123246475-123247010:123247072-123249259:+	-0.335666	0.0144855
ENSG00000138834	SE:16:1808160-1808979:1808996-1809959:+	0.280521	0.026973
ENSG00000139436	SE:12:110377052-110383065:110383154-110385061:-	-0.241592	0.046953
ENSG00000139531	SE:12:56396055-56396327:56396504-56397402:+	0.248891	0.0464535
ENSG00000139793	SE:13:98009889-98017390:98017425-98018713:+	0.250352	0.027972
ENSG00000139793	SE:13:98009889-98017390:98017425-98043576:+	0.220435	0.0364635
ENSG00000140199	SE:15:34553221-34567546:34567590-34628611:-	-0.301539	0.0324675
ENSG00000141376	SE:17:59093262-59104227:59104271-59112027:+	0.319795	0.02997
ENSG00000141503	SE:17:4795529-4795697:4795807-4795951:+	-0.344701	0.0154845
ENSG00000141503	SE:17:4796362-4796581:4796604-4796729:+	0.386821	0.010989
ENSG00000142192	SE:21:27354790-27369675:27369731-27372330:-	-0.306281	0.013986
ENSG00000142192	SE:21:27354790-27372330:27372497-27394156:-	-0.307412	0.0144855
ENSG00000142599	SE:1:8557589-8568686:8568734-8585818:-	0.325203	0.040959
ENSG00000142875	SE:1:84640739-84641482:84641490-84644860:+	-0.350665	0.0124875
ENSG00000142949	SE:1:44058272-44063419:44063724-44064391:+	-0.374589	0.0124875
ENSG00000142949	SE:1:44064584-44067742:44067768-44069087:+	0.5442	0.000999001
ENSG00000142949	SE:1:44069204-44069282:44069860-44070574:+	-0.506142	0.0034965
ENSG00000142949	SE:1:44075169-44078439:44078471-44079289:+	0.429255	0.00749251
ENSG00000143549	SE:1:154145677-154148591:154148724-154155464:-	0.225498	0.0274725
ENSG00000143575	SE:1:154245252-154245812:154246074-154246250:+	0.214622	0.0404595
ENSG00000143774	SE:1:228328064-228328825:228328989-228333212:+	0.21265	0.0344655
ENSG00000144218	SE:2:100625394-100627959:100628033-100720864:-	0.346142	0.015984
ENSG00000144283	SE:2:159389828-159389950:159390046-159433783:+	0.183855	0.0374625
ENSG00000145216	SE:4:54294350-54306749:54306775-54308820:+	0.227197	0.0324675
ENSG00000145349	SE:4:114375671-114376882:114376977-114378491:-	0.332388	0.0244755
ENSG00000145349	SE:4:114424133-114426132:114426191-114430794:-	0.519109	0.003996
ENSG00000145362	SE:4:114251626-114253128:114253226-114254210:+	0.327588	0.011988
ENSG00000145362	SE:4:114267178-114269432:114269464-114271384:+	0.197756	0.0374625
ENSG00000145362	SE:4:114271405-114274201:114280455-114281979:+	0.34413	0.00799201
ENSG00000145362	SE:4:114294605-114295920:114296102-114302613:+	-0.18354	0.0464535
ENSG00000147044	SE:X:41413168-41414853:41414888-41416285:-	-0.386848	0.0274725
ENSG00000147526	SE:8:38614927-38681508:38681543-38682826:+	-0.248752	0.047952
ENSG00000147526	SE:8:38678153-38681508:38681543-38682826:+	0.206339	0.0464535
ENSG00000147799	SE:8:145759586-145763105:145763197-145770633:-	-0.313865	0.0484515
ENSG00000148339	SE:9:130863675-130864359:130864394-130864649:+	0.248077	0.0464535
ENSG00000148341	SE:9:131771625-131771732:131771746-131772050:-	0.481199	0.00599401
ENSG00000148341	SE:9:131772972-131774515:131774577-131776690:-	-0.362405	0.0114885
ENSG00000148341	SE:9:131774577-131775287:131775298-131776690:-	0.602449	0.000499501
ENSG00000148408	SE:9:140919624-140934999:140935124-140938226:+	-0.297102	0.0264735
ENSG00000148660	SE:10:75583842-75587847:75587879-75597226:-	0.368029	0.023976
ENSG00000148660	SE:10:75597269-75599297:75599359-75601927:-	0.218248	0.028971
ENSG00000148925	SE:11:13443385-13466571:13466728-13484639:-	0.217177	0.047952
ENSG00000149970	SE:X:21519706-21534603:21534749-21544985:+	-0.308573	0.016983
ENSG00000149970	SE:X:21550185-21579589:21579678-21581356:+	0.21876	0.037962
ENSG00000150471	SE:4:62910267-62933884:62933935-62935827:+	0.231375	0.0404595
ENSG00000150627	SE:4:177084444-177087275:177087295-177089823:+	0.43776	0.018981
ENSG00000151150	SE:10:61819188-61819456:61819764-61822869:-	-0.245088	0.0334665
ENSG00000151150	SE:10:61827767-61828395:61836206-61840295:-	0.24888	0.027972
ENSG00000151276	SE:3:65350621-65361420:65361623-65364936:-	0.450635	0.026973
ENSG00000151490	SE:12:15710457-15713127:15713210-15718527:+	0.402933	0.0144855
ENSG00000151532	SE:10:114286923-114293289:114293309-114298005:+	0.274849	0.025974
ENSG00000151690	SE:2:191362445-191364558:191364582-191364741:+	0.330377	0.0244755
ENSG00000151778	SE:13:44953849-44964493:44964714-44971408:+	-0.395648	0.024975
ENSG00000151914	SE:6:56393723-56394246:56394572-56394772:-	-0.215828	0.0274725
ENSG00000152578	SE:11:105804695-105836674:105836788-105842641:+	0.30492	0.0274725
ENSG00000152894	SE:6:128313854-128316394:128316411-128316607:-	0.254772	0.0404595
ENSG00000153310	SE:8:130915596-130916745:130916831-130983189:-	0.281673	0.0274725
ENSG00000153317	SE:8:131172210-131173031:131173039-131179782:-	0.46554	0.0034965
ENSG00000153707	SE:9:8449837-8454580:8454591-8460411:-	0.380767	0.0104895
ENSG00000153707	SE:9:8492979-8497242:8497268-8499647:-	0.355528	0.0224775
ENSG00000153707	SE:9:8521546-8523513:8523524-8524925:-	0.707845	0.000499501
ENSG00000153707	SE:9:8525035-8526627:8526644-8528591:-	0.636935	0.001998
ENSG00000153956	SE:7:81611943-81612630:81612650-81613951:-	0.244615	0.0374625
ENSG00000154556	SE:4:186541305-186544068:186545648-186547986:-	0.49974	0.003996
ENSG00000154556	SE:4:186551752-186556509:186556565-186567822:-	-0.309314	0.0324675
ENSG00000155256	SE:10:99511219-99512614:99512634-99512795:+	0.361825	0.018981
ENSG00000155974	SE:12:66849344-66849967:66850122-66856704:-	-0.497348	0.0304695
ENSG00000156113	SE:10:78729825-78761165:78761338-78771725:-	-0.433579	0.00749251
ENSG00000156113	SE:10:78778857-78785204:78785215-78787581:-	0.314091	0.0144855
ENSG00000156931	SE:3:184557540-184561028:184561033-184566859:+	0.34746	0.023976
ENSG00000157077	SE:1:52729544-52732327:52732503-52734135:+	-0.408204	0.010989
ENSG00000157601	SE:21:42798190-42799133:42799231-42799682:+	-0.241302	0.0384615
ENSG00000157881	SE:1:2452754-2453157:2453239-2457903:-	0.27579	0.043956
ENSG00000158528	SE:7:94915637-94916422:94916445-94917848:+	0.509358	0.00499501
ENSG00000159082	SE:21:34004111-34007171:34007191-34011218:-	0.303641	0.01998
ENSG00000159082	SE:21:34004111-34007171:34007194-34011218:-	0.447399	0.012987
ENSG00000159082	SE:21:34045841-34048642:34048665-34050955:-	0.561121	0.001998
ENSG00000159840	SE:7:143080415-143081183:143081338-143084855:+	-0.426569	0.030969
ENSG00000160145	SE:3:124352800-124356055:124356150-124369655:+	0.315067	0.0244755
ENSG00000160293	SE:9:136633718-136634539:136634625-136635500:-	0.363148	0.036963
ENSG00000160293	SE:9:136651007-136652368:136652382-136653476:-	0.417812	0.025974
ENSG00000160293	SE:9:136674260-136675313:136675327-136677236:-	0.417812	0.025974
ENSG00000160310	SE:21:48055675-48056351:48056459-48056808:+	-0.2675	0.034965
ENSG00000160932	SE:8:144100003-144101679:144101794-144102305:+	-0.270539	0.048951
ENSG00000162623	SE:1:75199102-75199802:75199866-75202226:+	-0.270609	0.0384615
ENSG00000163531	SE:1:204913534-204919685:204919702-204921139:+	0.271179	0.0234765
ENSG00000163531	SE:1:204926954-204931236:204931286-204937377:+	-0.255903	0.0244755
ENSG00000163531	SE:1:204945923-204946809:204946853-204948096:+	0.298066	0.017982
ENSG00000163531	SE:1:204957934-204960420:204960434-204978685:+	0.253206	0.045954
ENSG00000163539	SE:3:33602463-33605456:33605458-33612219:-	-0.193824	0.0499501
ENSG00000163539	SE:3:33614846-33615965:33615988-33617661:-	0.237235	0.0324675
ENSG00000163539	SE:3:33617767-33618694:33618756-33623313:-	0.261829	0.0274725
ENSG00000163618	SE:3:62464091-62467398:62467544-62477014:-	0.28323	0.0234765
ENSG00000163618	SE:3:62478121-62479320:62479340-62484837:-	0.294966	0.017982
ENSG00000163630	SE:3:63264418-63275051:63275175-63466508:+	-0.399543	0.0124875
ENSG00000163697	SE:4:40936716-40937094:40937156-40946882:-	0.330039	0.015984
ENSG00000163697	SE:4:41035321-41067593:41067690-41102656:-	0.258314	0.043956
ENSG00000163875	SE:1:37961519-37962308:37962337-37967405:-	0.364054	0.010989
ENSG00000164048	SE:3:48302429-48309405:48312459-48327736:+	-0.423521	0.0434565
ENSG00000164830	SE:8:107726213-107749748:107749828-107751686:+	0.240323	0.0344655
ENSG00000165630	SE:10:13639535-13639645:13639671-13642244:+	0.296092	0.0324675
ENSG00000165802	SE:9:140348895-140349691:140349759-140350863:-	0.234854	0.0444555
ENSG00000165802	SE:9:140348895-140350081:140350086-140350863:-	0.771075	0.000999001
ENSG00000165802	SE:9:140349759-140350081:140350086-140350863:-	0.304318	0.020979
ENSG00000166313	SE:11:6422918-6423207:6423212-6423312:-	0.545767	0.003996
ENSG00000166734	SE:15:44673174-44695085:44695252-44705534:+	0.182871	0.046953
ENSG00000166833	SE:11:20077503-20078076:20078174-20083853:+	0.200111	0.0499501
ENSG00000166833	SE:11:20101755-20104138:20104146-20104553:+	0.257439	0.043956
ENSG00000167632	SE:8:141415797-141436714:141436740-141445211:-	0.377096	0.0204795
ENSG00000168137	SE:3:9477590-9478534:9478572-9482140:+	0.194377	0.0384615
ENSG00000168374	SE:3:57563114-57569625:57569734-57582801:-	0.325909	0.045954
ENSG00000168385	SE:2:242263656-242265382:242265528-242274541:+	0.252427	0.043956
ENSG00000168502	SE:18:8826230-8828906:8828962-8831605:+	0.446499	0.034965
ENSG00000168958	SE:2:228205096-228211942:228212100-228217230:+	0.264062	0.0464535
ENSG00000168959	SE:11:88242672-88258477:88258572-88300221:-	0.398891	0.0204795
ENSG00000169398	SE:8:141678523-141679826:141679834-141684397:-	0.225585	0.0324675
ENSG00000169398	SE:8:141774389-141779674:141779691-141799573:-	0.237878	0.0314685
ENSG00000169862	SE:5:11365002-11384777:11385341-11397143:-	-0.264015	0.026973
ENSG00000170390	SE:4:151119255-151120180:151120230-151124947:+	0.330952	0.00949051
ENSG00000170525	SE:10:6270181-6271072:6271143-6274858:+	0.387	0.0294705
ENSG00000170525	SE:10:6270181-6273226:6273277-6274858:+	0.436759	0.014985
ENSG00000170579	SE:18:3582246-3656084:3656113-3729135:-	0.312983	0.0204795
ENSG00000170921	SE:17:61176718-61228631:61228741-61271352:+	0.378698	0.012987
ENSG00000171055	SE:2:36785656-36787928:36788008-36805740:-	0.222793	0.0394605
ENSG00000171189	SE:21:30963545-30968846:30968890-30971150:-	0.354915	0.0324675
ENSG00000171681	SE:12:14518761-14576843:14578407-14587271:+	0.172577	0.048951
ENSG00000171723	SE:14:67389655-67390911:67391009-67431908:+	-0.256314	0.037962
ENSG00000172292	SE:2:169622258-169622832:169622855-169626020:+	0.484287	0.0044955
ENSG00000172757	SE:11:65623713-65625568:65626101-65626702:-	-0.360483	0.023976
ENSG00000173210	SE:5:148619451-148620239:148620337-148622054:+	0.555116	0.00649351
ENSG00000173264	SE:11:64055940-64056075:64056193-64056509:+	0.281714	0.033966
ENSG00000173482	SE:18:8114825-8122240:8122314-8143645:+	0.274263	0.027972
ENSG00000173744	SE:2:228401709-228414775:228414822-228416675:+	0.228135	0.044955
ENSG00000173898	SE:11:66488733-66488821:66488911-66496212:-	-0.378352	0.0154845
ENSG00000174111	SE:17:36520739-36521191:36521292-36522170:+	0.314098	0.0414585
ENSG00000174373	SE:14:36159209-36169368:36169508-36190894:-	0.216318	0.0394605
ENSG00000175161	SE:3:85008819-85775672:85775698-85851197:+	0.217631	0.0424575
ENSG00000175161	SE:3:86010797-86028314:86028433-86114755:+	-0.224119	0.0354645
ENSG00000175203	SE:12:57929628-57932266:57932307-57939811:-	0.237557	0.03996
ENSG00000175224	SE:11:46681035-46686399:46686509-46686933:+	0.266139	0.047952
ENSG00000175354	SE:18:12785843-12788064:12788149-12794383:-	0.372935	0.031968
ENSG00000175416	SE:5:175819946-175823480:175823533-175824608:-	0.609593	0
ENSG00000175662	SE:17:17783057-17787948:17788082-17796975:-	-0.33622	0.01998
ENSG00000176406	SE:8:105001649-105010413:105010478-105025670:+	0.222913	0.046953
ENSG00000176406	SE:8:105010478-105025670:105025849-105026734:+	0.258377	0.0444555
ENSG00000177380	SE:19:49649262-49649423:49649449-49651340:+	0.305171	0.046953
ENSG00000177694	SE:3:174158822-174254411:174254473-174268359:+	0.287254	0.0274725
ENSG00000179912	SE:12:57663777-57666236:57666337-57674141:-	0.228283	0.040959
ENSG00000179912	SE:12:57677839-57682640:57682693-57682792:-	0.280574	0.0254745
ENSG00000179912	SE:12:57682823-57686355:57686450-57689182:-	-0.224565	0.0484515
ENSG00000180398	SE:2:47135108-47136162:47136316-47142862:-	-0.366387	0.010989
ENSG00000180957	SE:22:28249651-28250842:28250927-28254375:-	-0.334746	0.0194805
ENSG00000182230	SE:5:175548817-175551000:175551123-175551266:+	-0.369004	0.0434565
ENSG00000182473	SE:17:74085401-74087224:74087316-74090495:-	0.310913	0.0234765
ENSG00000182473	SE:17:74086478-74087224:74087316-74090495:-	0.478899	0.01998
ENSG00000182534	SE:17:74676961-74679929:74680009-74681154:-	-0.200276	0.037962
ENSG00000182944	SE:22:29669853-29670254:29670271-29674019:+	0.206824	0.041958
ENSG00000183023	SE:2:40657444-40673555:40673788-40679044:-	-0.338164	0.025974
ENSG00000184014	SE:11:9172311-9173905:9173989-9182260:-	-0.266395	0.026973
ENSG00000184014	SE:11:9228329-9229108:9229179-9286508:-	-0.297216	0.023976
ENSG00000184381	SE:22:38522456-38524276:38524437-38525461:-	-0.369107	0.034965
ENSG00000185760	SE:6:73830300-73834209:73834235-73843144:+	0.32683	0.0324675
ENSG00000185787	SE:15:79165399-79170555:79170601-79172854:+	-0.209666	0.026973
ENSG00000186575	SE:22:30032865-30035079:30035201-30038191:+	-0.292939	0.0184815
ENSG00000186575	SE:22:30077590-30079009:30079053-30090741:+	0.245179	0.035964
ENSG00000186868	SE:17:44039836-44046531:44046665-44049225:+	-0.23742	0.03996
ENSG00000186868	SE:17:44039836-44049225:44049311-44055741:+	0.173617	0.045954
ENSG00000187109	SE:12:76462774-76467983:76468019-76478347:-	0.199521	0.0364635
ENSG00000187391	SE:7:77649293-77694891:77694979-77708264:-	0.25453	0.032967
ENSG00000187984	SE:9:95588860-95591220:95591445-95599059:+	-0.383921	0.0294705
ENSG00000188157	SE:1:986217-986412:986423-986633:+	0.281431	0.043956
ENSG00000188641	SE:1:98165103-98165746:98165858-98187066:-	0.332762	0.035964
ENSG00000188641	SE:1:98293752-98348820:98348930-98386440:-	-0.257841	0.034965
ENSG00000196235	SE:19:39948380-39948934:39948945-39949458:+	-0.60127	0.000999001
ENSG00000196262	SE:7:44839473-44840023:44840142-44840886:+	-0.152822	0.0424575
ENSG00000196405	SE:14:100603981-100604077:100604139-100607517:+	-0.394988	0.00999001
ENSG00000196504	SE:2:153533989-153535570:153535623-153535866:-	-0.266911	0.01998
ENSG00000196526	SE:4:7780603-7783103:7783354-7787921:-	0.300499	0.041958
ENSG00000196535	SE:17:27409456-27412622:27412666-27413456:-	-0.286595	0.0254745
ENSG00000196712	SE:17:29576137-29579956:29580018-29585362:+	-0.426588	0.00599401
ENSG00000196876	SE:12:52168146-52173986:52174055-52180326:+	-0.263285	0.046953
ENSG00000196961	SE:19:50305398-50305791:50305856-50306206:+	0.290936	0.0284715
ENSG00000197122	SE:20:36014577-36014863:36014880-36022298:+	0.550231	0.00899101
ENSG00000197226	SE:5:179292888-179294445:179294495-179294778:-	0.333176	0.0214785
ENSG00000197555	SE:14:72169222-72171438:72171500-72171939:+	0.24282	0.0414585
ENSG00000197959	SE:1:172277979-172292469:172292480-172348158:+	0.541297	0.0034965
ENSG00000198363	SE:8:62593595-62594998:62595042-62596598:-	0.197996	0.048951
ENSG00000198399	SE:2:24498718-24507632:24507712-24509081:-	0.269738	0.038961
ENSG00000198513	SE:14:51095180-51096713:51096727-51098947:+	0.591531	0.0034965
ENSG00000198513	SE:14:51096727-51097650:51097795-51098947:+	-0.394979	0.0154845
ENSG00000198626	SE:1:237886562-237889573:237889608-237890387:+	-0.450836	0.0144855
ENSG00000198901	SE:15:91512853-91513634:91513744-91517366:-	0.399096	0.0174825
ENSG00000198901	SE:15:91524263-91524729:91524899-91524978:-	0.367218	0.022977
ENSG00000198910	SE:X:153128349-153128823:153128834-153128932:-	0.587287	0.00899101
ENSG00000198910	SE:X:153138152-153138683:153138697-153141216:-	0.409209	0.0214785
ENSG00000198929	SE:1:162326926-162330602:162330714-162335194:+	-0.294531	0.0384615
ENSG00000204176	SE:10:46968723-46969249:46969453-46970442:-	0.389313	0.0304695
ENSG00000204843	SE:2:74590554-74590741:74590755-74592202:-	0.402453	0.00799201
ENSG00000205726	SE:21:35172233-35174734:35174748-35183279:+	0.3123	0.015984
ENSG00000205726	SE:21:35186376-35190571:35190776-35191545:+	0.241616	0.032967
ENSG00000250588	SE:3:158991672-159482232:159482927-159583952:+	0.464401	0.00849151
ENSG00000251322	SE:22:51160865-51162555:51162581-51169149:+	-0.386727	0.025974
ENSG00000256594	SE:12:9808575-9809164:9809245-9809517:+	0.335204	0.0304695
ENSG00000261413	SE:HG745_PATCH:36520740-36521192:36521293-36522171:+	0.314098	0.0414585
ENSG00000262515	SE:HSCHR4_2_CTG9:62932044-62955661:62955712-62957604:+	0.245754	0.041958
ENSG00000263226	SE:HG1257_PATCH:73829272-73837889:73837993-73840844:+	0.280133	0.026973
ENSG00000263480	SE:HG1211_PATCH:47074623-47075612:47075816-47076342:+	0.389313	0.0304695
ENSG00000266779	SE:HG1308_PATCH:130216076-130218127:130218370-130218683:-	0.31914	0.0274725
ENSG00000267951	SE:HG1497_PATCH:153031366-153031840:153031851-153031949:-	0.587287	0.00899101
ENSG00000267951	SE:HG1497_PATCH:153041169-153041700:153041714-153044233:-	0.409209	0.0214785
ENSG00000268767	SE:HG1462_PATCH:114846793-114847273:114847391-114858716:+	0.347964	0.041958
ENSG00000268767	SE:HG1462_PATCH:114873448-114876580:114876606-114876878:+	0.426133	0.027972
ENSG00000269562	SE:HG144_PATCH:35087243-35087510:35087598-35088121:+	-0.608181	0.00849151
ENSG00000003436	RI:2:188348851:188348943-188349538:188349714:-	0.312042	0.01998
ENSG00000048740	RI:10:11370889:11371060-11372419:11374591:+	0.602087	0.0034965
ENSG00000060138	RI:12:10862507:10862713-10865810:10865932:-	0.226564	0.0444555
ENSG00000075624	RI:7:5566782:5567242-5567364:5567522:-	0.188811	0.0114885
ENSG00000079819	RI:6:131190992:131191084-131191179:131191266:-	0.6542	0.002997
ENSG00000104327	RI:8:91072857:91072928-91075328:91075381:-	-0.480506	0.00699301
ENSG00000104904	RI:19:2271384:2271441-2271443:2271529:+	-0.174182	0.0484515
ENSG00000105193	RI:19:39924305:39924401-39926298:39926348:-	0.297756	0.017982
ENSG00000105443	RI:19:48978095:48978210-48981326:48981402:+	-0.266398	0.042957
ENSG00000105640	RI:19:17972102:17972116-17972234:17972281:+	0.240316	0.0104895
ENSG00000107104	RI:9:732378:732617-734748:734835:+	0.218425	0.043956
ENSG00000108387	RI:17:56603581:56603674-56604043:56604339:-	-0.220138	0.041958
ENSG00000109956	RI:11:134257442:134257588-134257721:134257834:-	-0.248375	0.0304695
ENSG00000118194	RI:1:201341155:201341169-201341273:201341283:-	-0.505975	0.035964
ENSG00000120868	RI:12:99120951:99120969-99121057:99121094:+	-0.493438	0.0144855
ENSG00000121440	RI:3:73431584:73432956-73433800:73434081:-	-0.417868	0.0184815
ENSG00000124104	RI:20:44469278:44469419-44470672:44471520:+	0.508628	0.026973
ENSG00000139200	RI:12:6802958:6804223-6804596:6804817:-	-0.265173	0.048951
ENSG00000139625	RI:12:53878041:53878149-53878840:53878998:-	-0.239384	0.044955
ENSG00000140682	RI:16:31485884:31486078-31487333:31487506:+	0.548407	0.028971
ENSG00000142541	RI:19:49993489:49993554-49993732:49993833:+	0.177292	0.012987
ENSG00000148688	RI:10:92654532:92654648-92655211:92655240:+	-0.225316	0.048951
ENSG00000158270	RI:18:333007:333143-334742:335230:-	0.342738	0.028971
ENSG00000166313	RI:11:6422804:6422918-6423207:6423212:-	-0.270359	0.028971
ENSG00000166793	RI:11:57413770:57413878-57414224:57414267:-	-0.28875	0.041958
ENSG00000172375	RI:11:118984790:118985075-118986735:118987831:+	-0.354821	0.0304695
ENSG00000178104	RI:1:144952566:144952689-144955216:144955292:-	-0.157209	0.034965
ENSG00000185963	RI:9:95473645:95475743-95477535:95477745:-	0.264132	0.033966
ENSG00000204843	RI:2:74593371:74593502-74593586:74593747:-	-0.286909	0.015984
ENSG00000230006	RI:2:89103894:89103964-89104301:89104394:+	-0.273848	0.0324675
ENSG00000005893	AL:X:119561682:119562481-119575585:119564681:119565317-119575585:-	0.31595	0.043956
ENSG00000020129	AL:1:36029510-36030828:36032373:36029510-36032424:36032875:+	0.612814	0.00949051
ENSG00000040933	AL:2:99193606-99198039:99198284:99193606-99203939:99204124:+	0.421583	0.0494505
ENSG00000058668	AL:1:203696699-203697279:203697438:203696699-203708674:203713209:+	0.303135	0.0464535
ENSG00000070087	AL:3:149682691:149684051-149686145:149684055:149684373-149686145:-	-0.34283	0.032967
ENSG00000070831	AL:1:22413359-22416436:22417297:22413359-22417921:22418282:+	0.4318	0.021978
ENSG00000070831	AL:1:22413359-22416436:22417297:22413359-22417921:22419416:+	0.521989	0.00649351
ENSG00000070831	AL:1:22413359-22416436:22417297:22413359-22417921:22419437:+	0.354844	0.0254745
ENSG00000080986	AL:18:2610860-2614953:2615313:2610860-2616436:2616634:+	0.539558	0.040959
ENSG00000089685	AL:17:76212862-76218909:76219060:76212862-76219546:76221717:+	0.601247	0.024975
ENSG00000091129	AL:7:107788082:107790592-107799908:107791165:107791198-107799908:-	0.660121	0.00549451
ENSG00000091129	AL:7:107788562:107790592-107799908:107791165:107791198-107799908:-	0.538967	0.0114885
ENSG00000091129	AL:7:107790355:107790592-107799908:107791165:107791198-107799908:-	0.505167	0.014985
ENSG00000095713	AL:10:99624757:99625471-99640006:99639408:99639558-99640006:-	-0.56361	0.025974
ENSG00000100503	AL:14:51192558:51192784-51196241:51193951:51194469-51196241:-	-0.536201	0.0224775
ENSG00000100503	AL:14:51192590:51192784-51196241:51193951:51194469-51196241:-	0.432096	0.03996
ENSG00000101152	AL:20:62562375-62562462:62562472:62562375-62562818:62567384:+	-0.324717	0.030969
ENSG00000106443	AL:7:11101712-11142113:11142273:11101712-11142995:11143309:+	0.364921	0.0474525
ENSG00000106853	AL:9:114312002:114312079-114332371:114325247:114325511-114332371:-	0.358689	0.0324675
ENSG00000113269	AL:5:179338651:179347426-179393806:179382453:179382669-179393806:-	0.478135	0.024975
ENSG00000115109	AL:2:120858390-120861636:120861975:120858390-120885264:120885668:+	-0.555846	0.041958
ENSG00000115271	AL:2:163216062-163216727:163217632:163216062-163227816:163228105:+	-0.41023	0.0364635
ENSG00000117523	AL:1:171557644-171560291:171560452:171557644-171560726:171560986:+	0.444577	0.021978
ENSG00000136237	AL:7:22206688:22206766-22232985:22231057:22231260-22232985:-	-0.449116	0.0344655
ENSG00000140262	AL:15:57574796-57578355:57580704:57574796-57583027:57583322:+	-0.494916	0.0254745
ENSG00000140416	AL:15:63354844-63356263:63357027:63354844-63362069:63362831:+	-0.315057	0.0464535
ENSG00000140416	AL:15:63354844-63362069:63362142:63354844-63363289:63363421:+	-0.373191	0.020979
ENSG00000143549	AL:1:154127784:154130197-154142876:154131146:154131524-154142876:-	-0.403692	0.0294705
ENSG00000143549	AL:1:154128835:154130197-154142876:154131146:154131524-154142876:-	-0.44597	0.0274725
ENSG00000143549	AL:1:154128840:154130197-154142876:154131146:154131524-154142876:-	-0.344539	0.0284715
ENSG00000143549	AL:1:154129588:154130197-154142876:154131085:154131524-154142876:-	-0.373966	0.031968
ENSG00000143549	AL:1:154129588:154130197-154142876:154131146:154131524-154142876:-	-0.636684	0.0024975
ENSG00000144057	AL:2:107418056:107423405-107446522:107429532:107429680-107446522:-	-0.390982	0.046953
ENSG00000149187	AL:11:47490366:47490443-47493743:47491868:47493654-47493743:-	-0.546605	0.0204795
ENSG00000149187	AL:11:47490366:47490443-47493743:47491881:47492107-47493743:-	-0.445425	0.0274725
ENSG00000149269	AL:11:77033062:77034199-77043775:77034256:77034405-77043775:-	0.28679	0.0494505
ENSG00000149269	AL:11:77033062:77034199-77043775:77040195:77040357-77043775:-	0.328429	0.0364635
ENSG00000153774	AL:16:75429033:75429107-75445723:75440470:75440596-75445723:-	0.320124	0.0404595
ENSG00000164402	AL:5:132086509:132087873-132096494:132091697:132094516-132096494:-	0.284158	0.043956
ENSG00000164402	AL:5:132086509:132087873-132096494:132093892:132094248-132096494:-	0.315585	0.043956
ENSG00000164402	AL:5:132089871:132090212-132096494:132093892:132094248-132096494:-	0.320135	0.0499501
ENSG00000182230	AL:5:175551435-175552023:175552141:175551435-175557089:175559261:+	0.504128	0.0314685
ENSG00000182534	AL:17:74668633:74673784-74681154:74675651:74676961-74681154:-	-0.377853	0.0354645
ENSG00000196083	AL:3:190363631-190366127:190369301:190363631-190373678:190375843:+	-0.646961	0.021978
ENSG00000196083	AL:3:190363631-190366127:190369308:190363631-190373678:190374396:+	-0.573127	0.0334665
ENSG00000196083	AL:3:190363631-190366127:190369308:190363631-190373678:190375843:+	-0.524602	0.03996
ENSG00000197283	AL:6:33415710-33416566:33416830:33415710-33419537:33419987:+	-0.522613	0.0334665
ENSG00000197959	AL:1:172357949-172376912:172381856:172357949-172387421:172387606:+	0.559221	0.012987
ENSG00000198363	AL:8:62574224:62574485-62593527:62587818:62588878-62593527:-	-0.370076	0.0324675
ENSG00000227460	AL:HSCHR6_MHC_SSTO:33555096-33555952:33556216:33555096-33558923:33560852:+	-0.388639	0.043956
ENSG00000003436	AF:2:188368497-188378343:188384587:188368497-188418927:188419219:-	0.307747	0.0434565
ENSG00000033627	AF:17:40610906:40610981-40612866:40611087:40611201-40612866:+	0.364627	0.0204795
ENSG00000033867	AF:3:27493989-27498142:27498245:27493989-27525558:27525838:-	-0.506625	0.0344655
ENSG00000033867	AF:3:27493989-27498142:27498245:27493989-27525570:27525838:-	-0.528734	0.0254745
ENSG00000038382	AF:5:14143946:14143991-14270934:14183907:14184068-14270934:+	0.514536	0.024975
ENSG00000047056	AF:10:1095478:1095581-1118056:1102798:1102908-1118056:+	0.382583	0.0464535
ENSG00000047849	AF:3:47919013-47932514:47932826:47919013-47950528:47951878:-	0.542164	0.027972
ENSG00000047849	AF:3:48040369-48057824:48057902:48040369-48130263:48130329:-	0.458148	0.012987
ENSG00000047849	AF:3:48040369-48057824:48057902:48040369-48130263:48130331:-	0.530857	0.012987
ENSG00000047849	AF:3:48040369-48057824:48057902:48040369-48130263:48130762:-	0.648383	0.00549451
ENSG00000048405	AF:7:127031669-127032119:127032172:127031669-127032313:127032420:-	-0.348488	0.0434565
ENSG00000048740	AF:10:11047259:11047403-11207449:11059893:11060126-11207449:+	0.487221	0.015984
ENSG00000048740	AF:10:11047259:11047403-11207449:11206993:11207280-11207449:+	0.535452	0.00999001
ENSG00000048740	AF:10:11047259:11047403-11207449:11207103:11207280-11207449:+	0.492469	0.018981
ENSG00000048991	AF:2:136289043:136289203-136360070:136343922:136344076-136360070:+	-0.585017	0.0164835
ENSG00000048991	AF:2:136289071:136289203-136360070:136343922:136344076-136360070:+	-0.698672	0.00749251
ENSG00000048991	AF:2:136289083:136289203-136360070:136343922:136344076-136360070:+	-0.460824	0.022977
ENSG00000049860	AF:5:73935848:73936383-73985153:73980969:73981384-73985153:+	0.509679	0.0254745
ENSG00000053524	AF:3:183107567-183118139:183118281:183107567-183145690:183146063:-	-0.466209	0.0404595
ENSG00000053524	AF:3:183107567-183118139:183118327:183107567-183145690:183146063:-	-0.471347	0.032967
ENSG00000058272	AF:12:80266718-80307577:80307691:80266718-80328475:80328711:-	0.377948	0.030969
ENSG00000068305	AF:15:100106292:100106309-100138635:100106688:100106804-100138635:+	0.590895	0.010989
ENSG00000070018	AF:12:12356334-12397196:12397238:12356334-12419615:12419946:-	-0.449327	0.0499501
ENSG00000070087	AF:3:149686337-149688141:149688188:149686337-149688512:149688737:-	0.34283	0.0294705
ENSG00000070087	AF:3:149686337-149688406:149688502:149686337-149688512:149688737:-	0.287526	0.0464535
ENSG00000070831	AF:1:22379182:22379235-22404922:22379790:22379926-22404922:+	0.435144	0.023976
ENSG00000073584	AF:17:38802099-38803705:38803893:38802099-38804025:38804760:-	-0.514774	0.0499501
ENSG00000075711	AF:3:197024106-197024544:197024604:197024106-197025289:197025447:-	-0.375782	0.0484515
ENSG00000075711	AF:3:197024106-197024544:197024604:197024106-197025407:197025502:-	-0.436475	0.0364635
ENSG00000076554	AF:8:80976828-80992550:80993051:80976828-81083660:81083894:-	-0.406664	0.0284715
ENSG00000077380	AF:2:172543919:172544137-172546657:172544218:172544383-172546657:+	-0.658047	0.0284715
ENSG00000077380	AF:2:172543981:172544137-172546657:172544218:172544383-172546657:+	-0.700014	0.00649351
ENSG00000080845	AF:20:35089883:35089913-35125108:35090150:35091002-35125108:+	0.600626	0.0264735
ENSG00000081189	AF:5:88119747-88178772:88179041:88119747-88180306:88180385:-	0.383906	0.0404595
ENSG00000082397	AF:18:5489193-5540339:5540555:5489193-5543912:5544241:-	-0.353884	0.0424575
ENSG00000082805	AF:12:1099675:1099795-1136914:1100464:1100488-1136914:+	0.550064	0.0404595
ENSG00000084234	AF:11:129939801:129939977-129979324:129940463:129940642-129979324:+	0.347534	0.025974
ENSG00000084234	AF:11:129940463:129940642-129979324:129978500:129978878-129979324:+	-0.343161	0.0304695
ENSG00000087460	AF:20:57464155:57464408-57470667:57466419:57466920-57470667:+	0.296801	0.0324675
ENSG00000088387	AF:13:99607805-99630038:99630338:99607805-99667701:99667973:-	-0.576002	0.018981
ENSG00000089818	AF:12:8234807:8234979-8242532:8235383:8235564-8242532:+	0.316916	0.037962
ENSG00000091129	AF:7:108040037-108096687:108096783:108040037-108097114:108097161:-	-0.343427	0.034965
ENSG00000091137	AF:7:107301080:107301300-107302084:107301449:107301652-107302084:+	-0.619257	0.036963
ENSG00000101040	AF:20:45976670-45984194:45984401:45976670-45985401:45985441:-	0.374972	0.0499501
ENSG00000101040	AF:20:45976670-45984194:45984401:45976670-45985401:45985450:-	0.430402	0.0344655
ENSG00000104964	AF:19:3061255-3062172:3062232:3061255-3062698:3063105:-	-0.315957	0.034965
ENSG00000106853	AF:9:114359712-114361619:114361687:114359712-114361883:114362135:-	-0.343829	0.0424575
ENSG00000107954	AF:10:105314989:105315170-105330629:105317842:105318005-105330629:+	0.400988	0.044955
ENSG00000108262	AF:17:27910634-27916345:27916567:27910634-27920960:27921072:-	0.419505	0.0264735
ENSG00000110514	AF:11:47291235:47291301-47295378:47291699:47291797-47295378:+	-0.425498	0.031968
ENSG00000110841	AF:12:27677139:27677298-27731085:27691056:27691232-27731085:+	0.50894	0.0394605
ENSG00000112137	AF:6:12717893:12717975-12718931:12718542:12718672-12718931:+	-0.506629	0.0384615
ENSG00000112514	AF:6:33385472-33385646:33385708:33385472-33385736:33385899:-	-0.341336	0.034965
ENSG00000112531	AF:6:163836226:163836367-163876311:163837347:163837518-163876311:+	0.194102	0.041958
ENSG00000112531	AF:6:163836226:163836367-163876311:163844240:163844624-163876311:+	0.30399	0.041958
ENSG00000114796	AF:3:183353407:183353581-183361268:183354359:183354470-183361268:+	-0.48684	0.033966
ENSG00000115109	AF:2:120770695:120770786-120776653:120770787:120771257-120776653:+	-0.54297	0.0434565
ENSG00000115310	AF:2:55214834-55237223:55237585:55214834-55276881:55277680:-	0.351579	0.031968
ENSG00000115504	AF:2:62932847:62932871-62934032:62932877:62933187-62934032:+	0.480375	0.0384615
ENSG00000115504	AF:2:62932847:62932871-62934032:62933001:62933187-62934032:+	-0.35569	0.0484515
ENSG00000116030	AF:2:203084829-203086520:203086729:203084829-203103163:203103331:-	-0.263169	0.0384615
ENSG00000116473	AF:1:112084840:112085131-112233956:112162405:112162556-112233956:+	-0.435083	0.02997
ENSG00000116584	AF:1:155939091-155939325:155939520:155939091-155948156:155948318:-	0.345258	0.037962
ENSG00000116584	AF:1:155939091-155939760:155940854:155939091-155947858:155947951:-	-0.453132	0.035964
ENSG00000116584	AF:1:155939091-155947858:155947951:155939091-155948156:155948318:-	0.375132	0.037962
ENSG00000119950	AF:10:111967442:111967840-111987947:111985751:111986041-111987947:+	-0.323412	0.047952
ENSG00000119950	AF:10:111967442:111967840-111987947:111987124:111987144-111987947:+	-0.468629	0.0284715
ENSG00000123562	AF:X:102940188-102941559:102941596:102940188-102942917:102943050:-	-0.463664	0.0124875
ENSG00000124191	AF:20:42543504:42543630-42602007:42544790:42544848-42602007:+	-0.570331	0.036963
ENSG00000124831	AF:2:238536250:238536383-238617187:238600788:238601164-238617187:+	0.419668	0.0474525
ENSG00000125675	AF:X:122318096:122318496-122319684:122318765:122318852-122319684:+	0.468919	0.033966
ENSG00000129680	AF:X:135328500-135333448:135333541:135328500-135338463:135338641:-	-0.626733	0.048951
ENSG00000131095	AF:17:42985517-42987078:42987120:42985517-42987983:42988019:-	-0.222275	0.0464535
ENSG00000133816	AF:11:12132138:12132273-12159937:12138243:12138463-12159937:+	0.583084	0.018981
ENSG00000133816	AF:11:12132152:12132273-12159937:12138243:12138463-12159937:+	0.412371	0.036963
ENSG00000135709	AF:16:85061410:85061457-85100506:85096818:85097276-85100506:+	0.474841	0.0234765
ENSG00000135916	AF:2:231729615:231729860-231738132:231737946:231738053-231738132:+	0.259735	0.026973
ENSG00000135916	AF:2:231729983:231730118-231738132:231737946:231738053-231738132:+	0.258464	0.0364635
ENSG00000138758	AF:4:77870962:77871083-77917578:77917035:77917091-77917578:+	0.410186	0.025974
ENSG00000140262	AF:15:57506277:57506594-57523350:57511664:57511788-57523350:+	0.478021	0.0244755
ENSG00000142192	AF:21:27484463-27512471:27512778:27484463-27542882:27543085:-	-0.605791	0.0104895
ENSG00000142192	AF:21:27484463-27541536:27541747:27484463-27542882:27543085:-	-0.633814	0.00749251
ENSG00000142192	AF:21:27484463-27542882:27542972:27484463-27543303:27543446:-	-0.365647	0.0244755
ENSG00000142192	AF:21:27484463-27542882:27543085:27484463-27543303:27543446:-	0.464385	0.023976
ENSG00000143549	AF:1:154148724-154150590:154150659:154148724-154155464:154155681:-	0.286497	0.041958
ENSG00000143549	AF:1:154148724-154150590:154150659:154148724-154155464:154155684:-	0.51065	0.0134865
ENSG00000144040	AF:2:73285725-73286137:73286301:73285725-73297589:73298395:-	0.436093	0.0264735
ENSG00000144040	AF:2:73285725-73286137:73286301:73285725-73298733:73298838:-	0.492531	0.0364635
ENSG00000144040	AF:2:73285725-73286137:73286301:73285725-73298733:73298853:-	0.325956	0.048951
ENSG00000149925	AF:16:30075755:30075826-30078555:30077112:30077248-30078555:+	-0.426719	0.0344655
ENSG00000150093	AF:10:33224486-33247073:33247137:33224486-33281259:33281391:-	-0.242603	0.045954
ENSG00000151914	AF:6:56600087-56650569:56650677:56600087-56707853:56707943:-	0.625337	0.012987
ENSG00000153317	AF:8:131249240-131259212:131259288:131249240-131353088:131353183:-	0.509481	0.014985
ENSG00000153827	AF:2:230744844-230785987:230786074:230744844-230786596:230786668:-	-0.273896	0.044955
ENSG00000154556	AF:4:186696520-186732092:186732225:186696520-186732818:186733393:-	0.553244	0.036963
ENSG00000162522	AF:1:33207486:33207790-33233388:33219620:33219781-33233388:+	-0.52291	0.040959
ENSG00000162522	AF:1:33207486:33207790-33233388:33219622:33219781-33233388:+	-0.675838	0.023976
ENSG00000163531	AF:1:204913379:204913534-204921139:204919685:204919702-204921139:+	-0.519205	0.0344655
ENSG00000163539	AF:3:33686395-33686774:33686995:33686395-33700466:33700933:-	-0.332196	0.0474525
ENSG00000165061	AF:8:40683199-40742048:40742463:40683199-40755202:40755344:-	-0.425412	0.033966
ENSG00000165795	AF:14:21491480-21492189:21493123:21491480-21493836:21493935:-	-0.33774	0.042957
ENSG00000165995	AF:10:18549698:18550246-18690853:18689742:18690029-18690853:+	-0.528075	0.01998
ENSG00000168000	AF:11:62474796-62476619:62477000:62474796-62477040:62477203:-	-0.48792	0.047952
ENSG00000169891	AF:X:16964985:16965257-17024344:16996667:16996724-17024344:+	0.444656	0.0474525
ENSG00000170296	AF:17:7144998-7145087:7145138:7144998-7145398:7145475:-	0.261026	0.0434565
ENSG00000170873	AF:8:125716432-125739802:125739857:125716432-125740125:125740514:-	-0.472712	0.0414585
ENSG00000171735	AF:1:6845384:6845635-6880241:6867048:6867148-6880241:+	0.41161	0.0254745
ENSG00000172239	AF:5:43556101-43556921:43557195:43556101-43557442:43557797:-	-0.410693	0.0284715
ENSG00000172757	AF:11:65623713-65624402:65624504:65623713-65625568:65625804:-	-0.236181	0.033966
ENSG00000172757	AF:11:65623713-65625568:65625665:65623713-65626702:65626760:-	-0.375171	0.045954
ENSG00000175582	AF:11:73441868-73471093:73471138:73441868-73471611:73471655:-	-0.408549	0.021978
ENSG00000175582	AF:11:73441868-73471093:73471140:73441868-73471611:73471655:-	-0.442536	0.020979
ENSG00000179820	AF:19:54369611:54369671-54373008:54371137:54371197-54373008:+	0.45557	0.02997
ENSG00000180398	AF:2:47135108-47142862:47142955:47135108-47143120:47143193:-	0.309769	0.0374625
ENSG00000180957	AF:22:28310335-28315160:28315243:28310335-28315799:28316122:-	0.374788	0.0484515
ENSG00000182534	AF:17:74684258-74684752:74684787:74684258-74706687:74707037:-	-0.31613	0.0484515
ENSG00000182944	AF:22:29664242:29664338-29668205:29665212:29665651-29668205:+	0.395991	0.0454545
ENSG00000182944	AF:22:29664305:29664338-29668205:29665212:29665651-29668205:+	0.507668	0.0214785
ENSG00000183023	AF:2:40657444-40679044:40679209:40657444-40838070:40838193:-	0.330527	0.036963
ENSG00000184702	AF:22:19702198:19702314-19707125:19705981:19706341-19707125:+	-0.3259	0.0354645
ENSG00000185008	AF:3:76360247:76360568-77147165:77089881:77089997-77147165:+	0.376578	0.0484515
ENSG00000185274	AF:7:70597155:70598026-70800536:70748982:70749621-70800536:+	0.389135	0.043956
ENSG00000185666	AF:22:33402809-33410386:33410514:33402809-33454278:33454358:-	-0.345752	0.047952
ENSG00000186260	AF:16:14234490:14234617-14304100:14280772:14280892-14304100:+	-0.320851	0.0499501
ENSG00000196628	AF:18:53018234-53068232:53068566:53018234-53070685:53070937:-	-0.418584	0.037962
ENSG00000196628	AF:18:53018234-53068811:53068899:53018234-53070685:53070937:-	-0.469632	0.021978
ENSG00000196628	AF:18:53018234-53068811:53069082:53018234-53070685:53070937:-	-0.484842	0.024975
ENSG00000196914	AF:11:120207787:120207984-120276827:120256003:120256195-120276827:+	-0.288116	0.045954
ENSG00000196914	AF:11:120207787:120207984-120276827:120256030:120256195-120276827:+	-0.305145	0.047952
ENSG00000198363	AF:8:62596747-62602232:62602258:62596747-62626828:62627105:-	-0.346751	0.0494505
ENSG00000198363	AF:8:62596747-62602232:62602333:62596747-62626828:62627105:-	-0.439094	0.0274725
ENSG00000198363	AF:8:62596747-62602232:62602345:62596747-62626828:62627105:-	-0.347591	0.0414585
ENSG00000198363	AF:8:62596747-62602232:62602408:62596747-62626828:62627105:-	-0.379393	0.0284715
ENSG00000204843	AF:2:74605372-74607132:74607482:74605372-74618921:74618992:-	0.323655	0.041958
ENSG00000204843	AF:2:74605372-74607626:74607684:74605372-74618921:74618994:-	0.506189	0.0134865
ENSG00000204843	AF:2:74605372-74607626:74607684:74605372-74618921:74619214:-	0.346394	0.033966
ENSG00000220205	AF:17:8065687-8065762:8066250:8065687-8066785:8066864:-	0.41835	0.042957
ENSG00000260916	AF:15:55681631-55700045:55700250:55681631-55700419:55700477:-	-0.407461	0.027972
ENSG00000263113	AF:HSCHR5_1_CTG1:69051229-69058258:69058342:69051229-69069331:69069858:-	0.326316	0.0494505
ENSG00000269562	AF:HG144_PATCH:35049402:35049432-35084627:35049669:35050521-35084627:+	0.600626	0.0264735
ENSG00000007392	A5:16:277335-277986:277335-279278:-	-0.214625	0.045954
ENSG00000015479	A5:5:138629494-138651386:138629461-138651386:+	0.151153	0.043956
ENSG00000038382	A5:5:14488369-14492676:14487839-14492676:+	-0.584933	0.003996
ENSG00000048405	A5:7:127031669-127032114:127031669-127032119:-	0.327165	0.0414585
ENSG00000048740	A5:10:11356233-11363170:11356221-11363170:+	-0.337984	0.0234765
ENSG00000082641	A5:17:46128181-46128479:46128143-46128479:+	0.248669	0.03996
ENSG00000082805	A5:12:1221473-1225032:1221464-1225032:+	-0.247267	0.0434565
ENSG00000083857	A5:4:187516980-187517694:187516980-187518188:-	0.205553	0.047952
ENSG00000105193	A5:19:39924401-39926247:39924401-39926298:-	0.183229	0.042957
ENSG00000105223	A5:19:40854675-40871460:40854631-40871460:+	-0.280383	0.024975
ENSG00000105223	A5:19:40871837-40872326:40871492-40872326:+	-0.334368	0.0134865
ENSG00000106278	A5:7:121653943-121659178:121651363-121659178:+	0.174722	0.0424575
ENSG00000107404	A5:1:1274033-1274667:1274033-1274742:-	0.321979	0.025974
ENSG00000109332	A5:4:103747793-103748584:103747793-103748892:-	0.315876	0.021978
ENSG00000109332	A5:4:103747793-103748749:103747793-103748892:-	0.291571	0.028971
ENSG00000109956	A5:11:134257588-134257721:134257588-134257738:-	0.199767	0.0464535
ENSG00000110321	A5:11:10821303-10821637:10821303-10821791:-	0.155269	0.0484515
ENSG00000110514	A5:11:47306745-47307002:47306616-47307002:+	0.216601	0.048951
ENSG00000110514	A5:11:47317130-47317448:47317127-47317448:+	0.266125	0.03996
ENSG00000113712	A5:5:148876423-148885010:148876423-148885046:-	0.186204	0.0404595
ENSG00000114796	A5:3:183353581-183361268:183353535-183361268:+	-0.327665	0.0254745
ENSG00000115875	A5:2:38973889-38975189:38973889-38975198:-	0.18995	0.044955
ENSG00000118194	A5:1:201328791-201329581:201328791-201330407:-	-0.503296	0.0464535
ENSG00000119844	A5:2:64808407-64812556:64806680-64812556:+	0.314121	0.036963
ENSG00000120963	A5:8:102213971-102214561:102213971-102216878:-	0.282022	0.0394605
ENSG00000122966	A5:12:120221855-120221993:120221855-120222764:-	0.251888	0.0499501
ENSG00000123560	A5:X:103041655-103042727:103041550-103042727:+	0.308416	0.0134865
ENSG00000124356	A5:2:74056197-74057972:74056123-74057972:+	-0.217438	0.0499501
ENSG00000126214	A5:14:104145882-104151323:104145855-104151323:+	-0.333014	0.0184815
ENSG00000126214	A5:14:104145882-104153418:104145855-104153418:+	-0.250996	0.044955
ENSG00000128989	A5:15:52849419-52861045:52849419-52861309:-	-0.277114	0.027972
ENSG00000129636	A5:16:47493086-47494749:47493086-47495026:-	0.229833	0.044955
ENSG00000130396	A5:6:168343874-168344082:168343871-168344082:+	0.21811	0.040959
ENSG00000131626	A5:11:70185417-70189775:70185412-70189775:+	0.240885	0.0414585
ENSG00000132475	A5:17:73775265-73775728:73775265-73775738:-	0.191075	0.042957
ENSG00000132716	A5:1:160231148-160231907:160231148-160232239:-	0.257617	0.036963
ENSG00000134954	A5:11:128443039-128457381:128443039-128457383:-	0.269352	0.038961
ENSG00000138078	A5:2:44573529-44588556:44573529-44588663:-	0.241072	0.0394605
ENSG00000138688	A5:4:123255700-123257347:123255595-123257347:+	0.335666	0.018981
ENSG00000143514	A5:1:223990046-223990131:223990046-223990433:-	0.309115	0.020979
ENSG00000151914	A5:6:56437862-56438477:56437862-56438530:-	0.237122	0.0284715
ENSG00000152578	A5:11:105845284-105850302:105845171-105850302:+	0.258674	0.0244755
ENSG00000156650	A5:10:76736088-76737074:76735212-76737074:+	-0.273073	0.028971
ENSG00000159111	A5:17:45906036-45908677:45906036-45908826:-	0.341764	0.048951
ENSG00000162191	A5:11:62445106-62445212:62445106-62445253:-	-0.202138	0.0384615
ENSG00000164323	A5:4:186112366-186124939:186112366-186125052:-	0.221589	0.0424575
ENSG00000167797	A5:11:67275160-67275331:67275160-67275472:-	-0.270598	0.0474525
ENSG00000168264	A5:1:234743598-234744193:234743598-234744241:-	0.184776	0.0484515
ENSG00000168575	A5:8:42330172-42358549:42330172-42358705:-	0.350465	0.0354645
ENSG00000172239	A5:5:43556101-43556684:43556101-43556921:-	0.340325	0.015984
ENSG00000173812	A5:17:39845517-39846030:39845321-39846030:+	-0.26915	0.024975
ENSG00000175203	A5:12:57929628-57932036:57929628-57932266:-	-0.301288	0.0474525
ENSG00000177707	A5:3:110791357-110830877:110791024-110830877:+	-0.36635	0.016983
ENSG00000178104	A5:1:144923821-144930584:144923821-144932335:-	0.42405	0.0144855
ENSG00000182217	A5:1:149831245-149831516:149831245-149832268:-	0.344122	0.0394605
ENSG00000185262	A5:17:74261706-74261988:74261484-74261988:+	0.225338	0.048951
ENSG00000186260	A5:16:14341364-14342783:14341214-14342783:+	0.233638	0.034965
ENSG00000198668	A5:14:90863577-90866409:90863498-90866409:+	0.221684	0.0174825
ENSG00000237765	A5:4:15683524-15687859:15683407-15687859:+	-0.231197	0.0424575
ENSG00000006047	A3:17:7191962-7192068:7191795-7192068:-	0.481956	0.031968
ENSG00000008988	A3:8:56986718-56986940:56986327-56986940:-	0.443932	0.011988
ENSG00000018625	A3:1:160106160-160106360:160106160-160106411:+	0.179985	0.042957
ENSG00000020426	A3:14:61278845-61285440:61278845-61285479:+	0.188521	0.047952
ENSG00000020426	A3:14:61346553-61434947:61346553-61435277:+	-0.223727	0.0444555
ENSG00000046653	A3:X:13792743-13794357:13791149-13794357:-	-0.208101	0.0344655
ENSG00000047457	A3:3:148894199-148895627:148894138-148895627:-	-0.315551	0.0334665
ENSG00000047849	A3:3:47894529-47894653:47894428-47894653:-	-0.260256	0.027972
ENSG00000048740	A3:10:11356221-11363152:11356221-11363170:+	-0.420053	0.00799201
ENSG00000054654	A3:14:64687355-64688252:64687355-64688294:+	0.351831	0.021978
ENSG00000054690	A3:14:68052371-68052668:68052371-68052699:+	0.262599	0.0384615
ENSG00000058404	A3:7:44259121-44259659:44257334-44259659:-	-0.235124	0.0484515
ENSG00000063245	A3:19:56204162-56204317:56204162-56204320:+	-0.322489	0.017982
ENSG00000068366	A3:X:108926781-108939373:108926601-108939373:-	0.744519	0.002997
ENSG00000068366	A3:X:108926895-108939373:108926601-108939373:-	0.475873	0.00699301
ENSG00000070087	A3:3:149684373-149686145:149684051-149686145:-	0.45033	0.0024975
ENSG00000073921	A3:11:85701442-85707869:85701421-85707869:-	0.226071	0.0344655
ENSG00000075151	A3:1:21276604-21295967:21276601-21295967:-	-0.228655	0.0334665
ENSG00000078018	A3:2:210545551-210557349:210545551-210557361:+	-0.190318	0.033966
ENSG00000081189	A3:5:88119747-88178772:88119744-88178772:-	0.229856	0.0244755
ENSG00000088387	A3:13:99498314-99498774:99498245-99498774:-	-0.386422	0.018981
ENSG00000089685	A3:17:76210870-76212047:76210870-76212745:+	0.661581	0.016983
ENSG00000090372	A3:19:47230824-47231151:47230803-47231151:-	0.239203	0.0324675
ENSG00000090372	A3:19:47230948-47231151:47230824-47231151:-	-0.298006	0.0454545
ENSG00000099904	A3:22:20131279-20132752:20131279-20134544:+	-0.541447	0.00949051
ENSG00000100284	A3:22:35719170-35719489:35719170-35719512:+	0.190704	0.0474525
ENSG00000101199	A3:20:61917065-61917718:61917065-61917724:+	-0.398586	0.0164835
ENSG00000101489	A3:18:34853126-34854274:34853123-34854274:-	0.246239	0.0454545
ENSG00000101752	A3:18:19359646-19371296:19359646-19371335:+	0.232431	0.0424575
ENSG00000103855	A3:15:73992059-73994596:73992059-73994721:+	0.315185	0.0274725
ENSG00000104888	A3:19:49938139-49938425:49938137-49938425:-	0.25424	0.0314685
ENSG00000105221	A3:19:40741374-40741797:40741257-40741797:-	-0.192658	0.0494505
ENSG00000106089	A3:7:73115170-73117175:73115124-73117175:-	0.380312	0.0314685
ENSG00000106701	A3:9:108275217-108296774:108275217-108296777:+	-0.336711	0.0284715
ENSG00000108298	A3:17:37356602-37357466:37356602-37357475:+	0.169399	0.040959
ENSG00000108848	A3:17:48828002-48828085:48828002-48828108:+	-0.209031	0.0374625
ENSG00000111674	A3:12:7023823-7024982:7023823-7024985:+	-0.303077	0.0234765
ENSG00000112531	A3:6:163984751-163986978:163984751-163987753:+	0.153456	0.0499501
ENSG00000113758	A3:5:176895221-176895845:176895218-176895845:-	0.351617	0.00949051
ENSG00000117114	A3:1:81772194-81910706:81772194-81910721:+	-0.365961	0.028971
ENSG00000117984	A3:11:1775485-1776136:1775368-1776136:-	-0.230469	0.022977
ENSG00000118707	A3:20:35207369-35219313:35207369-35219959:+	0.357158	0.043956
ENSG00000121940	A3:1:109493070-109505983:109493060-109505983:-	-0.272316	0.0434565
ENSG00000122966	A3:12:120156666-120158283:120156621-120158283:-	-0.269824	0.027972
ENSG00000129680	A3:X:135314379-135318403:135314256-135318403:-	0.485807	0.022977
ENSG00000129990	A3:19:55686367-55686540:55686364-55686540:-	0.328962	0.0254745
ENSG00000131626	A3:11:70212073-70218318:70212073-70218321:+	0.45549	0.0244755
ENSG00000132026	A3:19:12937480-12937589:12936747-12937589:-	-0.51579	0.0374625
ENSG00000135365	A3:11:45991455-45992667:45991452-45992667:-	0.240854	0.044955
ENSG00000135365	A3:11:46098391-46100685:46098370-46100685:-	-0.214072	0.0334665
ENSG00000135423	A3:12:56868967-56869408:56868894-56869408:-	-0.348163	0.0334665
ENSG00000136010	A3:12:105444485-105445868:105443836-105445868:-	0.365378	0.034965
ENSG00000136861	A3:9:123223025-123230138:123222945-123230138:-	0.282433	0.0354645
ENSG00000137804	A3:15:41641439-41643186:41641439-41643231:+	-0.393771	0.026973
ENSG00000138758	A3:4:77952123-77955650:77952123-77957923:+	-0.371119	0.00649351
ENSG00000138758	A3:4:77952123-77955650:77952123-77957926:+	-0.187135	0.040959
ENSG00000139220	A3:12:81675229-81676789:81675211-81676789:-	-0.190614	0.0494505
ENSG00000141068	A3:17:25944454-25948955:25944454-25950340:+	0.27957	0.0354645
ENSG00000142875	A3:1:84668488-84670162:84668488-84670165:+	0.230162	0.0499501
ENSG00000144567	A3:2:220044485-220044832:220044485-220044920:+	-0.202575	0.0484515
ENSG00000147044	A3:X:41394226-41401944:41394211-41401944:-	-0.224578	0.040959
ENSG00000147133	A3:X:70595136-70596800:70595136-70596863:+	0.254474	0.038961
ENSG00000149187	A3:11:47493654-47493743:47490443-47493743:-	0.183657	0.0414585
ENSG00000149269	A3:11:77034405-77043775:77034199-77043775:-	-0.245561	0.041958
ENSG00000149571	A3:11:126420546-126432730:126420542-126432730:-	-0.39089	0.0499501
ENSG00000149927	A3:16:30021556-30022224:30021347-30022224:-	0.51433	0.00799201
ENSG00000150627	A3:4:177087295-177089799:177087295-177089823:+	-0.263176	0.0454545
ENSG00000152952	A3:3:145795711-145796903:145794682-145796903:-	0.25599	0.0344655
ENSG00000154027	A3:1:77752812-77759478:77752812-77759550:+	0.442623	0.00749251
ENSG00000156642	A3:15:73884478-73925466:73884410-73925466:-	0.311945	0.01998
ENSG00000159082	A3:21:34051120-34053806:34051111-34053806:-	-0.561121	0.002997
ENSG00000160145	A3:3:124390745-124393208:124390745-124393211:+	0.273581	0.031968
ENSG00000160818	A3:1:156569200-156571201:156568822-156571201:-	0.30688	0.031968
ENSG00000164054	A3:3:48510585-48510760:48509616-48510760:-	0.181833	0.0484515
ENSG00000164985	A3:9:15471309-15472630:15471229-15472630:-	0.177604	0.042957
ENSG00000166165	A3:14:103988842-103989103:103988813-103989103:-	0.206305	0.0344655
ENSG00000168802	A3:16:69154552-69154956:69152428-69154956:-	0.231911	0.0484515
ENSG00000169230	A3:5:176731851-176732872:176731851-176732916:+	0.197659	0.046953
ENSG00000170390	A3:4:151125041-151141855:151125041-151141858:+	0.285167	0.024975
ENSG00000171148	A3:3:9833177-9833900:9833065-9833900:-	0.266785	0.024975
ENSG00000171735	A3:1:7805082-7805905:7805082-7805947:+	0.223089	0.037962
ENSG00000172262	A3:5:43121670-43122141:43121670-43122146:+	0.323933	0.0474525
ENSG00000172375	A3:11:118984422-118984562:118984422-118984565:+	-0.353596	0.017982
ENSG00000172375	A3:11:118985075-118986735:118985075-118986755:+	0.346365	0.0244755
ENSG00000173744	A3:2:228416833-228418420:228416833-228418426:+	0.228599	0.034965
ENSG00000179094	A3:17:8048311-8049276:8048165-8049276:-	0.292153	0.0284715
ENSG00000185432	A3:12:51317863-51318450:51317863-51318820:+	-0.281435	0.0364635
ENSG00000197746	A3:10:73581770-73585594:73581764-73585594:-	0.383713	0.010989
ENSG00000197885	A3:3:23952941-23958275:23952937-23958275:-	0.252099	0.02997
ENSG00000198700	A3:1:201844356-201845072:201844356-201845133:+	0.195257	0.046953
ENSG00000198929	A3:1:162257226-162270423:162257226-162270438:+	0.305912	0.02997
ENSG00000215217	A3:5:7832142-7835495:7832136-7835495:-	0.387221	0.043956
ENSG00000239672	A3:17:49237442-49238459:49237442-49238521:+	-0.196354	0.0464535
ENSG00000250067	A3:19:19643549-19643913:19643549-19645843:+	-0.446543	0.0114885
ENSG00000251322	A3:22:51133476-51135947:51133476-51135992:+	-0.545641	0.016983
ENSG00000263024	A3:HG1257_PATCH:73165797-73167802:73165751-73167802:-	0.380312	0.0314685
ENSG00000269528	A3:HG344_PATCH:7023823-7024982:7023823-7024985:+	-0.303077	0.0234765
ENSG00000050748	MX:5:179669755-179674439:179674510-179675973:179669755-179674855:179674926-179675973:-	-0.34266	0.027972
ENSG00000058272	MX:12:80192364-80199372:80199548-80201006:80192364-80199946:80200113-80201006:-	-0.34322	0.0244755
ENSG00000067225	MX:15:72492996-72494795:72494961-72499069:72492996-72495363:72495529-72499069:-	-0.577037	0.002997
ENSG00000075711	MX:3:196796131-196802708:196802741-196807922:196796131-196803457:196803556-196807922:-	0.308872	0.0234765
ENSG00000079819	MX:6:131191521-131193511:131193678-131199244:131191521-131197814:131197915-131199244:-	0.264904	0.0484515
ENSG00000080845	MX:20:35125469-35127645:35127724-35128602:35125469-35127991:35128079-35128602:+	0.576954	0.00849151
ENSG00000087470	MX:12:32890095-32890799:32890876-32892998:32890095-32891198:32891230-32892998:+	0.388818	0.016983
ENSG00000093167	MX:3:37107433-37107715:37107816-37116515:37107433-37114281:37114373-37116515:-	0.398266	0.032967
ENSG00000106976	MX:9:130985139-130986530:130986668-130996300:130985139-130988314:130988452-130996300:+	-0.241364	0.032967
ENSG00000117859	MX:1:52215867-52218175:52218397-52226362:52215867-52221992:52222030-52226362:+	0.289911	0.0374625
ENSG00000118473	MX:1:67155999-67160122:67160187-67184977:67155999-67161117:67161176-67184977:+	-0.278926	0.0464535
ENSG00000124406	MX:4:42590346-42592828:42592901-42602495:42590346-42596306:42596379-42602495:-	0.483736	0.0114885
ENSG00000132639	MX:20:10265420-10273530:10273647-10277573:10265420-10273809:10273926-10277573:+	-0.222083	0.036963
ENSG00000139793	MX:13:98009889-98017390:98017425-98043576:98009889-98018713:98018807-98043576:+	0.413229	0.014985
ENSG00000140416	MX:15:63353138-63353397:63353472-63354414:63353138-63353912:63353987-63354414:+	-0.349392	0.011988
ENSG00000143549	MX:1:154143187-154143889:154143964-154145384:154143187-154144505:154144580-154145384:-	0.32159	0.012987
ENSG00000145349	MX:4:114458599-114468800:114468872-114473187:114458599-114469813:114469885-114473187:-	0.447978	0.00699301
ENSG00000150672	MX:11:83183820-83194296:83194341-83243751:83183820-83195172:83195271-83243751:-	0.487013	0.00799201
ENSG00000152578	MX:11:105804695-105836674:105836788-105845037:105804695-105842641:105842755-105845037:+	0.285315	0.0474525
ENSG00000163697	MX:4:41016415-41035253:41035321-41102656:41016415-41067593:41067690-41102656:-	-0.35282	0.044955
ENSG00000165802	MX:9:140348895-140349691:140349759-140350863:140348895-140350081:140350086-140350863:-	-0.268447	0.038961
ENSG00000175582	MX:11:73427407-73429658:73429763-73431891:73427407-73429830:73429935-73431891:-	0.184891	0.035964
ENSG00000182473	MX:17:74085401-74086410:74086478-74090495:74085401-74087224:74087316-74090495:-	-0.298774	0.030969
ENSG00000183023	MX:2:40401982-40402401:40402421-40405527:40401982-40404892:40404995-40405527:-	-0.307039	0.0384615
ENSG00000185046	MX:12:99194903-99201622:99201696-99446935:99194903-99225807:99225914-99446935:-	-0.358457	0.0314685
ENSG00000196220	MX:3:9068679-9069784:9069814-9079747:9068679-9074334:9074436-9079747:-	0.4301	0.0244755
ENSG00000196876	MX:12:52168146-52173986:52174055-52180326:52168146-52174433:52174555-52180326:+	-0.324931	0.0394605
ENSG00000269562	MX:HG144_PATCH:35084988-35087164:35087243-35088121:35084988-35087510:35087598-35088121:+	0.576954	0.00849151
ENSG00000002586	ENST00000381192	-0.151551	0.0354645
ENSG00000002746	ENST00000429529	-0.174114	0.0394605
ENSG00000003249	ENST00000002501	0.269967	0.0234765
ENSG00000003436	ENST00000481132	0.252638	0.012987
ENSG00000004455	ENST00000467905	-0.176055	0.015984
ENSG00000005436	ENST00000470197	0.19255	0.0424575
ENSG00000005486	ENST00000476218	-0.169495	0.0364635
ENSG00000005884	ENST00000320031	-0.184627	0.040959
ENSG00000005893	ENST00000434600	0.207964	0.014985
ENSG00000005955	ENST00000589269	-0.182488	0.038961
ENSG00000006016	ENST00000594325	-0.258047	0.0294705
ENSG00000006042	ENST00000394642	-0.242406	0.03996
ENSG00000006047	ENST00000571464	-0.492108	0.0154845
ENSG00000006283	ENST00000506520	-0.223698	0.0394605
ENSG00000007168	ENST00000397195	0.174121	0.0204795
ENSG00000007264	ENST00000590821	-0.30554	0.0184815
ENSG00000008294	ENST00000511795	0.245508	0.011988
ENSG00000008294	ENST00000513547	-0.180659	0.020979
ENSG00000008300	ENST00000164024	-0.57112	0.00749251
ENSG00000008300	ENST00000544264	0.617608	0.00549451
ENSG00000008441	ENST00000587760	-0.239507	0.00949051
ENSG00000008517	ENST00000532086	-0.262125	0.0334665
ENSG00000009694	ENST00000371130	-0.291437	0.0314685
ENSG00000009694	ENST00000422452	0.252667	0.043956
ENSG00000010270	ENST00000434197	-0.195626	0.032967
ENSG00000010818	ENST00000474532	-0.19391	0.020979
ENSG00000011485	ENST00000012443	0.154498	0.0364635
ENSG00000011600	ENST00000544690	-0.215237	0.033966
ENSG00000012048	ENST00000472490	0.299392	0.0194805
ENSG00000013293	ENST00000231706	0.249226	0.022977
ENSG00000013293	ENST00000466168	-0.249226	0.022977
ENSG00000013375	ENST00000513973	-0.178073	0.03996
ENSG00000017373	ENST00000264659	0.195427	0.044955
ENSG00000017797	ENST00000458039	-0.175563	0.0254745
ENSG00000018625	ENST00000361216	0.219072	0.017982
ENSG00000020129	ENST00000373253	0.312733	0.00599401
ENSG00000020633	ENST00000308873	0.455038	0.030969
ENSG00000021574	ENST00000315285	0.233826	0.036963
ENSG00000021574	ENST00000345662	-0.233826	0.036963
ENSG00000022267	ENST00000345434	0.274351	0.00649351
ENSG00000022267	ENST00000370690	-0.202909	0.014985
ENSG00000025423	ENST00000322165	0.328407	0.0324675
ENSG00000026297	ENST00000476238	-0.183359	0.0324675
ENSG00000028310	ENST00000487688	-0.175729	0.0244755
ENSG00000033122	ENST00000441830	-0.174851	0.0294705
ENSG00000033627	ENST00000343619	0.175431	0.0254745
ENSG00000034053	ENST00000411764	-0.427045	0.002997
ENSG00000034053	ENST00000558259	0.447783	0.000999001
ENSG00000034677	ENST00000520903	-0.156623	0.0224775
ENSG00000036530	ENST00000261835	0.398857	0.00499501
ENSG00000036530	ENST00000554611	-0.48779	0.000499501
ENSG00000038002	ENST00000510635	-0.214609	0.035964
ENSG00000038210	ENST00000507794	0.1647	0.0224775
ENSG00000038274	ENST00000321757	0.203468	0.0344655
ENSG00000038945	ENST00000518960	0.205103	0.025974
ENSG00000038945	ENST00000521876	0.194207	0.027972
ENSG00000040633	ENST00000574323	-0.174329	0.045954
ENSG00000040933	ENST00000074304	0.166387	0.0354645
ENSG00000041515	ENST00000357550	0.315654	0.0174825
ENSG00000046653	ENST00000454189	-0.211611	0.0164835
ENSG00000047056	ENST00000358220	0.221737	0.0234765
ENSG00000047249	ENST00000355221	0.173309	0.037962
ENSG00000047457	ENST00000460674	0.154471	0.03996
ENSG00000047579	ENST00000462989	0.252761	0.021978
ENSG00000047849	ENST00000434267	0.188903	0.022977
ENSG00000047932	ENST00000052569	-0.404236	0.00749251
ENSG00000047932	ENST00000368498	0.481215	0.002997
ENSG00000048405	ENST00000393312	0.180392	0.0314685
ENSG00000048405	ENST00000436992	-0.228133	0.01998
ENSG00000048540	ENST00000439600	-0.169129	0.024975
ENSG00000048740	ENST00000379261	0.435623	0.0024975
ENSG00000048828	ENST00000340893	-0.236848	0.0164835
ENSG00000048828	ENST00000446420	0.179427	0.021978
ENSG00000049245	ENST00000054666	-0.211774	0.0214785
ENSG00000049245	ENST00000487194	0.200989	0.021978
ENSG00000049860	ENST00000261416	-0.23734	0.0194805
ENSG00000049860	ENST00000511181	0.188549	0.027972
ENSG00000050628	ENST00000370924	0.338735	0.0414585
ENSG00000050748	ENST00000455781	0.168958	0.022977
ENSG00000050820	ENST00000568864	-0.237117	0.0164835
ENSG00000053108	ENST00000510685	-0.295607	0.024975
ENSG00000053438	ENST00000062104	-0.221117	0.021978
ENSG00000053438	ENST00000346199	0.221117	0.021978
ENSG00000053524	ENST00000459750	-0.181615	0.042957
ENSG00000053524	ENST00000461074	-0.16112	0.0484515
ENSG00000054116	ENST00000373166	-0.153794	0.042957
ENSG00000054654	ENST00000358025	-0.189231	0.022977
ENSG00000054690	ENST00000561057	-0.189669	0.032967
ENSG00000055917	ENST00000319801	0.155756	0.0344655
ENSG00000057019	ENST00000496736	0.178188	0.020979
ENSG00000058063	ENST00000475636	0.174549	0.0374625
ENSG00000058335	ENST00000560334	-0.214982	0.048951
ENSG00000058668	ENST00000357681	-0.421985	0.0034965
ENSG00000058668	ENST00000367218	0.395686	0.0044955
ENSG00000059758	ENST00000261211	0.157051	0.024975
ENSG00000059915	ENST00000406432	0.189953	0.041958
ENSG00000060138	ENST00000540975	-0.205109	0.0184815
ENSG00000062716	ENST00000592790	-0.24151	0.018981
ENSG00000063245	ENST00000085079	0.327399	0.00599401
ENSG00000063245	ENST00000270460	-0.269822	0.0134865
ENSG00000064042	ENST00000396595	-0.188276	0.0164835
ENSG00000064886	ENST00000369748	-0.249158	0.028971
ENSG00000064886	ENST00000528451	0.376109	0.00699301
ENSG00000064989	ENST00000479784	0.225739	0.031968
ENSG00000065328	ENST00000378714	0.362657	0.0394605
ENSG00000065911	ENST00000394053	0.236214	0.03996
ENSG00000066044	ENST00000407627	0.154969	0.0434565
ENSG00000066697	ENST00000395067	-0.164357	0.0444555
ENSG00000067191	ENST00000394303	0.302035	0.0144855
ENSG00000067225	ENST00000335181	-0.25911	0.0104895
ENSG00000067225	ENST00000389093	0.277618	0.00999001
ENSG00000067798	ENST00000549369	-0.191991	0.015984
ENSG00000067829	ENST00000217901	0.164673	0.045954
ENSG00000067836	ENST00000592019	-0.150691	0.0404595
ENSG00000067840	ENST00000484792	-0.199635	0.015984
ENSG00000068120	ENST00000393818	0.199235	0.042957
ENSG00000068305	ENST00000557942	0.217848	0.0134865
ENSG00000068366	ENST00000348502	-0.268668	0.0134865
ENSG00000068366	ENST00000469796	0.299125	0.0104895
ENSG00000068796	ENST00000407818	0.184983	0.025974
ENSG00000068912	ENST00000185150	0.153502	0.034965
ENSG00000068971	ENST00000164133	0.272154	0.0164835
ENSG00000069122	ENST00000265417	-0.358336	0.013986
ENSG00000069122	ENST00000283296	0.255762	0.030969
ENSG00000069329	ENST00000568784	0.164992	0.0214785
ENSG00000069424	ENST00000378097	0.302928	0.00749251
ENSG00000069493	ENST00000487752	-0.19189	0.0404595
ENSG00000069509	ENST00000378045	0.194545	0.0454545
ENSG00000069509	ENST00000483115	-0.194545	0.0454545
ENSG00000069712	ENST00000370378	0.456038	0.0034965
ENSG00000069712	ENST00000409154	-0.456038	0.0034965
ENSG00000070087	ENST00000239940	0.301618	0.00599401
ENSG00000070087	ENST00000452853	-0.39223	0.0034965
ENSG00000070495	ENST00000397625	-0.18903	0.043956
ENSG00000070495	ENST00000445478	0.196543	0.0414585
ENSG00000070808	ENST00000348628	0.342907	0.00549451
ENSG00000070808	ENST00000508662	-0.179412	0.025974
ENSG00000070814	ENST00000515516	-0.162037	0.043956
ENSG00000070831	ENST00000315554	0.292389	0.017982
ENSG00000070961	ENST00000359142	0.3655	0.0034965
ENSG00000070961	ENST00000550716	-0.16919	0.0194805
ENSG00000072071	ENST00000340736	0.196341	0.0234765
ENSG00000072110	ENST00000394419	0.172343	0.0214785
ENSG00000072195	ENST00000403148	-0.162982	0.0344655
ENSG00000072201	ENST00000263925	-0.349666	0.0174825
ENSG00000072201	ENST00000306888	0.344337	0.017982
ENSG00000072858	ENST00000498152	-0.309166	0.00899101
ENSG00000073111	ENST00000468659	-0.284171	0.0314685
ENSG00000073792	ENST00000382199	0.31442	0.023976
ENSG00000073803	ENST00000448876	-0.27286	0.0124875
ENSG00000074181	ENST00000600841	0.233028	0.0474525
ENSG00000074201	ENST00000526009	-0.15955	0.0284715
ENSG00000075035	ENST00000261400	-0.326382	0.032967
ENSG00000075043	ENST00000344425	-0.508774	0.001998
ENSG00000075043	ENST00000357249	0.281011	0.0104895
ENSG00000075131	ENST00000562124	-0.20877	0.043956
ENSG00000075218	ENST00000466510	0.303786	0.0404595
ENSG00000075234	ENST00000475467	0.185403	0.047952
ENSG00000075240	ENST00000361034	0.173167	0.0424575
ENSG00000075275	ENST00000468025	0.502292	0.012987
ENSG00000075624	ENST00000331789	0.159421	0.0324675
ENSG00000075624	ENST00000464611	-0.159838	0.031968
ENSG00000075711	ENST00000443183	0.224774	0.0114885
ENSG00000075785	ENST00000265062	0.175882	0.020979
ENSG00000075785	ENST00000485280	-0.203058	0.0164835
ENSG00000076248	ENST00000242576	-0.222092	0.0494505
ENSG00000076554	ENST00000379097	-0.309094	0.0044955
ENSG00000076554	ENST00000518937	0.265349	0.00649351
ENSG00000076554	ENST00000520527	0.162018	0.02997
ENSG00000077157	ENST00000434615	-0.18899	0.0214785
ENSG00000077264	ENST00000262836	0.16761	0.033966
ENSG00000077522	ENST00000461367	0.174809	0.032967
ENSG00000078018	ENST00000360351	0.165267	0.018981
ENSG00000078053	ENST00000356264	0.253304	0.013986
ENSG00000078140	ENST00000261427	0.185676	0.0284715
ENSG00000078140	ENST00000510934	-0.163444	0.0324675
ENSG00000078295	ENST00000338316	0.201469	0.0164835
ENSG00000078902	ENST00000317204	0.245009	0.011988
ENSG00000079156	ENST00000409045	-0.168397	0.0484515
ENSG00000079313	ENST00000170168	0.27806	0.0144855
ENSG00000079313	ENST00000587404	-0.171437	0.037962
ENSG00000079482	ENST00000355520	0.181916	0.0254745
ENSG00000080603	ENST00000262518	0.247329	0.016983
ENSG00000080603	ENST00000395059	-0.191128	0.0314685
ENSG00000080709	ENST00000264773	0.306273	0.023976
ENSG00000080709	ENST00000503706	-0.208144	0.0434565
ENSG00000080845	ENST00000401952	0.228115	0.0224775
ENSG00000080845	ENST00000475894	-0.272065	0.014985
ENSG00000080986	ENST00000261597	-0.346412	0.0144855
ENSG00000080986	ENST00000576274	0.237396	0.0304695
ENSG00000081189	ENST00000514015	0.153054	0.025974
ENSG00000081237	ENST00000413409	0.242626	0.0244755
ENSG00000081760	ENST00000398953	-0.181469	0.0254745
ENSG00000081803	ENST00000412584	-0.476773	0.00599401
ENSG00000081803	ENST00000449022	0.42628	0.00949051
ENSG00000082014	ENST00000356800	0.158853	0.041958
ENSG00000082293	ENST00000322773	0.211772	0.0424575
ENSG00000082293	ENST00000476656	-0.272202	0.0234765
ENSG00000082397	ENST00000580316	0.153971	0.0254745
ENSG00000082458	ENST00000374360	0.220933	0.032967
ENSG00000082458	ENST00000489733	-0.177507	0.045954
ENSG00000082805	ENST00000536573	-0.193112	0.0224775
ENSG00000082805	ENST00000538971	0.163117	0.027972
ENSG00000083097	ENST00000369739	0.18051	0.034965
ENSG00000083799	ENST00000427738	0.157175	0.0474525
ENSG00000084234	ENST00000263574	0.226279	0.010989
ENSG00000084764	ENST00000233121	0.205539	0.0154845
ENSG00000085276	ENST00000486748	0.191214	0.027972
ENSG00000085365	ENST00000506858	-0.23405	0.0134865
ENSG00000085415	ENST00000262124	0.184014	0.0414585
ENSG00000085719	ENST00000521271	-0.16243	0.0334665
ENSG00000085832	ENST00000493793	0.193415	0.0154845
ENSG00000085840	ENST00000371566	0.384527	0.0414585
ENSG00000085840	ENST00000371568	-0.384527	0.0414585
ENSG00000086717	ENST00000471570	-0.295354	0.0384615
ENSG00000086991	ENST00000424319	0.340305	0.02997
ENSG00000087152	ENST00000454077	0.162724	0.036963
ENSG00000087258	ENST00000262493	0.172338	0.032967
ENSG00000087266	ENST00000515183	-0.179592	0.0334665
ENSG00000087303	ENST00000556686	0.243312	0.043956
ENSG00000087460	ENST00000306090	-0.186491	0.0224775
ENSG00000087460	ENST00000371085	0.221385	0.016983
ENSG00000087495	ENST00000473657	-0.188101	0.021978
ENSG00000088280	ENST00000449467	0.210221	0.022977
ENSG00000088325	ENST00000300403	-0.386574	0.014985
ENSG00000088325	ENST00000340513	0.386574	0.014985
ENSG00000088367	ENST00000373941	0.170823	0.0184815
ENSG00000088992	ENST00000482176	-0.227895	0.042957
ENSG00000089169	ENST00000420983	0.174223	0.040959
ENSG00000089169	ENST00000543106	0.154369	0.0474525
ENSG00000089169	ENST00000546426	-0.200503	0.02997
ENSG00000089169	ENST00000546703	-0.155231	0.0464535
ENSG00000089327	ENST00000392219	-0.377635	0.003996
ENSG00000089486	ENST00000567695	0.200369	0.0254745
ENSG00000089505	ENST00000533953	-0.222519	0.0414585
ENSG00000089685	ENST00000350051	-0.384919	0.0234765
ENSG00000089685	ENST00000592115	0.336187	0.030969
ENSG00000089818	ENST00000339754	0.322148	0.00699301
ENSG00000089847	ENST00000600132	-0.288107	0.025974
ENSG00000090013	ENST00000263368	0.227164	0.0414585
ENSG00000090104	ENST00000367459	-0.23553	0.0264735
ENSG00000090238	ENST00000398838	0.200347	0.020979
ENSG00000090382	ENST00000261267	0.32682	0.0314685
ENSG00000090487	ENST00000433215	-0.186687	0.030969
ENSG00000090487	ENST00000561088	0.15162	0.0424575
ENSG00000090539	ENST00000470150	-0.240433	0.0494505
ENSG00000090565	ENST00000434585	0.206539	0.0124875
ENSG00000090924	ENST00000474449	0.224103	0.035964
ENSG00000091039	ENST00000261183	0.164679	0.031968
ENSG00000091129	ENST00000351718	-0.23164	0.010989
ENSG00000091129	ENST00000379024	0.229555	0.010989
ENSG00000091137	ENST00000265715	-0.414641	0.0144855
ENSG00000091137	ENST00000440056	0.516308	0.00849151
ENSG00000091428	ENST00000397081	0.4361	0.00849151
ENSG00000091428	ENST00000473003	-0.225486	0.0234765
ENSG00000091622	ENST00000262483	0.31614	0.0214785
ENSG00000091622	ENST00000572795	-0.216388	0.048951
ENSG00000091656	ENST00000523625	-0.213866	0.045954
ENSG00000091972	ENST00000315711	0.371931	0.00699301
ENSG00000091972	ENST00000383681	-0.180033	0.0354645
ENSG00000092096	ENST00000354772	0.161258	0.040959
ENSG00000092470	ENST00000452115	-0.265765	0.0414585
ENSG00000092470	ENST00000478130	0.265418	0.0414585
ENSG00000093009	ENST00000493724	0.41801	0.027972
ENSG00000095066	ENST00000589765	0.211384	0.0134865
ENSG00000095713	ENST00000309155	0.326824	0.0274725
ENSG00000095713	ENST00000370597	-0.342624	0.0254745
ENSG00000097021	ENST00000608083	0.183324	0.036963
ENSG00000097033	ENST00000482504	0.175881	0.0234765
ENSG00000099256	ENST00000320152	-0.188145	0.0414585
ENSG00000099365	ENST00000215095	0.163894	0.0354645
ENSG00000099783	ENST00000598367	-0.172894	0.0274725
ENSG00000099995	ENST00000411423	-0.152002	0.024975
ENSG00000099998	ENST00000424217	-0.277913	0.0234765
ENSG00000099998	ENST00000425408	0.212612	0.0384615
ENSG00000100028	ENST00000215829	-0.167878	0.0294705
ENSG00000100138	ENST00000215956	0.163594	0.040959
ENSG00000100227	ENST00000252115	0.179509	0.033966
ENSG00000100266	ENST00000263246	-0.163955	0.0314685
ENSG00000100266	ENST00000507586	0.227199	0.0164835
ENSG00000100276	ENST00000216101	0.224516	0.0374625
ENSG00000100276	ENST00000608559	-0.20546	0.044955
ENSG00000100280	ENST00000356015	-0.250688	0.0194805
ENSG00000100280	ENST00000357586	0.42673	0.001998
ENSG00000100284	ENST00000395736	-0.15808	0.0434565
ENSG00000100297	ENST00000417343	0.295453	0.025974
ENSG00000100321	ENST00000328933	0.334056	0.00999001
ENSG00000100321	ENST00000406293	-0.169828	0.048951
ENSG00000100401	ENST00000356244	0.19401	0.025974
ENSG00000100478	ENST00000557346	-0.180434	0.043956
ENSG00000100503	ENST00000382041	-0.150537	0.0284715
ENSG00000100505	ENST00000298355	-0.161909	0.01998
ENSG00000100711	ENST00000311141	-0.175148	0.0314685
ENSG00000100811	ENST00000262238	0.173474	0.0404595
ENSG00000100865	ENST00000216756	-0.169827	0.0499501
ENSG00000100884	ENST00000216775	0.201431	0.042957
ENSG00000101150	ENST00000346249	-0.201072	0.027972
ENSG00000101150	ENST00000348257	-0.230947	0.01998
ENSG00000101150	ENST00000351424	0.305811	0.0114885
ENSG00000101152	ENST00000360864	0.332981	0.00999001
ENSG00000101152	ENST00000369911	-0.25456	0.0184815
ENSG00000101199	ENST00000353546	0.20552	0.0234765
ENSG00000101290	ENST00000460006	0.219556	0.0154845
ENSG00000101294	ENST00000340852	-0.17911	0.0204795
ENSG00000101460	ENST00000360668	-0.220798	0.0244755
ENSG00000101464	ENST00000217446	0.226994	0.026973
ENSG00000101464	ENST00000452740	-0.166076	0.045954
ENSG00000101489	ENST00000412753	-0.156551	0.0424575
ENSG00000101745	ENST00000540578	0.156439	0.0284715
ENSG00000101752	ENST00000578646	0.217787	0.022977
ENSG00000101811	ENST00000372972	-0.310971	0.0244755
ENSG00000101811	ENST00000415585	0.332597	0.0214785
ENSG00000101888	ENST00000218004	-0.3916	0.011988
ENSG00000101888	ENST00000372106	0.287523	0.031968
ENSG00000102003	ENST00000263233	0.187744	0.0294705
ENSG00000102038	ENST00000371121	0.270983	0.012987
ENSG00000102038	ENST00000371122	-0.260172	0.014985
ENSG00000102181	ENST00000370377	0.178158	0.030969
ENSG00000102290	ENST00000373094	0.236039	0.037962
ENSG00000102312	ENST00000326194	0.334279	0.032967
ENSG00000102409	ENST00000372691	-0.190348	0.0114885
ENSG00000102409	ENST00000372695	0.190348	0.0114885
ENSG00000102471	ENST00000218652	0.197684	0.033966
ENSG00000102471	ENST00000487865	-0.171401	0.040959
ENSG00000102606	ENST00000375723	0.173587	0.0304695
ENSG00000102882	ENST00000263025	0.172933	0.0274725
ENSG00000102882	ENST00000481230	-0.180107	0.0224775
ENSG00000102898	ENST00000568233	-0.150588	0.034965
ENSG00000103056	ENST00000566466	-0.302789	0.026973
ENSG00000103145	ENST00000573842	-0.168481	0.042957
ENSG00000103145	ENST00000574151	0.195074	0.031968
ENSG00000103152	ENST00000356432	0.239497	0.037962
ENSG00000103202	ENST00000219479	-0.190208	0.036963
ENSG00000103222	ENST00000399408	0.249009	0.0334665
ENSG00000103316	ENST00000219599	-0.39129	0.00649351
ENSG00000103316	ENST00000576703	0.225647	0.0324675
ENSG00000103740	ENST00000558793	-0.191743	0.0264735
ENSG00000103855	ENST00000559465	-0.185219	0.0374625
ENSG00000104081	ENST00000558057	0.275903	0.0304695
ENSG00000104327	ENST00000265431	0.200112	0.0154845
ENSG00000104327	ENST00000514406	-0.324743	0.0034965
ENSG00000104361	ENST00000430223	-0.198654	0.0414585
ENSG00000104490	ENST00000518952	-0.259988	0.0144855
ENSG00000104660	ENST00000518001	-0.16454	0.0274725
ENSG00000104679	ENST00000517633	-0.226339	0.027972
ENSG00000104722	ENST00000437366	0.179457	0.02997
ENSG00000104866	ENST00000221462	0.168585	0.043956
ENSG00000104888	ENST00000221485	0.458366	0.0034965
ENSG00000104888	ENST00000598018	-0.338295	0.0104895
ENSG00000104888	ENST00000600672	-0.251947	0.0194805
ENSG00000104889	ENST00000221486	-0.352442	0.0114885
ENSG00000104889	ENST00000590121	0.352516	0.0114885
ENSG00000104936	ENST00000596067	-0.181088	0.023976
ENSG00000104983	ENST00000601763	0.195221	0.0484515
ENSG00000105011	ENST00000474890	0.409176	0.042957
ENSG00000105143	ENST00000596697	-0.206318	0.03996
ENSG00000105193	ENST00000601655	-0.169912	0.022977
ENSG00000105373	ENST00000594525	-0.16653	0.027972
ENSG00000105409	ENST00000302102	0.24511	0.0134865
ENSG00000105419	ENST00000558555	0.150878	0.0304695
ENSG00000105426	ENST00000353284	0.151735	0.021978
ENSG00000105443	ENST00000391881	0.274312	0.0154845
ENSG00000105443	ENST00000427476	-0.180031	0.034965
ENSG00000105519	ENST00000222125	-0.23584	0.0384615
ENSG00000105519	ENST00000588776	0.261216	0.0264735
ENSG00000105559	ENST00000263265	-0.242444	0.021978
ENSG00000105559	ENST00000601146	0.307534	0.0104895
ENSG00000105613	ENST00000251472	0.20706	0.033966
ENSG00000105640	ENST00000222247	0.212383	0.016983
ENSG00000105640	ENST00000599898	-0.236956	0.0134865
ENSG00000105662	ENST00000338797	0.294074	0.023976
ENSG00000105722	ENST00000222329	-0.216742	0.023976
ENSG00000105722	ENST00000440177	0.156932	0.046953
ENSG00000105808	ENST00000520577	0.216204	0.020979
ENSG00000105963	ENST00000265846	0.165615	0.0314685
ENSG00000105963	ENST00000478000	-0.297125	0.010989
ENSG00000106066	ENST00000396276	-0.269778	0.034965
ENSG00000106089	ENST00000222812	0.360613	0.00799201
ENSG00000106123	ENST00000392957	0.290907	0.02997
ENSG00000106211	ENST00000248553	0.175008	0.016983
ENSG00000106211	ENST00000429938	-0.165323	0.0194805
ENSG00000106268	ENST00000356714	-0.205291	0.02997
ENSG00000106268	ENST00000471348	0.210192	0.0294705
ENSG00000106366	ENST00000223095	-0.352033	0.0304695
ENSG00000106366	ENST00000445463	0.352033	0.0304695
ENSG00000106367	ENST00000443943	0.150868	0.0434565
ENSG00000106397	ENST00000454310	-0.169974	0.024975
ENSG00000106443	ENST00000490957	-0.266221	0.00749251
ENSG00000106443	ENST00000521747	0.168765	0.0234765
ENSG00000106483	ENST00000436072	-0.40535	0.0234765
ENSG00000106483	ENST00000447200	0.450626	0.017982
ENSG00000106608	ENST00000439702	-0.153064	0.046953
ENSG00000106665	ENST00000223398	0.187281	0.0314685
ENSG00000106665	ENST00000361545	-0.196787	0.030969
ENSG00000106701	ENST00000394926	-0.222362	0.020979
ENSG00000106701	ENST00000484973	0.247387	0.0154845
ENSG00000106804	ENST00000489802	0.218587	0.0464535
ENSG00000106853	ENST00000538962	0.22038	0.020979
ENSG00000106976	ENST00000486160	0.180733	0.021978
ENSG00000107077	ENST00000480996	-0.226408	0.0254745
ENSG00000107104	ENST00000382297	-0.196768	0.0284715
ENSG00000107140	ENST00000336395	0.264764	0.022977
ENSG00000107164	ENST00000319725	-0.173574	0.0304695
ENSG00000107331	ENST00000431584	-0.198819	0.022977
ENSG00000107372	ENST00000376962	0.177477	0.0194805
ENSG00000107404	ENST00000378888	0.310861	0.015984
ENSG00000107404	ENST00000378891	-0.257044	0.023976
ENSG00000107679	ENST00000433307	0.23037	0.0244755
ENSG00000107758	ENST00000394829	0.235768	0.016983
ENSG00000107798	ENST00000489359	0.242842	0.0134865
ENSG00000107872	ENST00000369956	-0.30744	0.0354645
ENSG00000107872	ENST00000432590	0.276605	0.0494505
ENSG00000107954	ENST00000437579	0.190201	0.0474525
ENSG00000107954	ENST00000455386	-0.372989	0.00699301
ENSG00000107957	ENST00000355946	0.235357	0.016983
ENSG00000107957	ENST00000369774	-0.210171	0.023976
ENSG00000108262	ENST00000394869	0.225679	0.0104895
ENSG00000108262	ENST00000581925	0.194103	0.0144855
ENSG00000108262	ENST00000586574	-0.155808	0.0224775
ENSG00000108298	ENST00000225430	0.158935	0.0194805
ENSG00000108298	ENST00000579374	-0.167708	0.016983
ENSG00000108349	ENST00000581849	-0.156033	0.027972
ENSG00000108509	ENST00000348066	0.271881	0.010989
ENSG00000108518	ENST00000225655	-0.2218	0.012987
ENSG00000108518	ENST00000572383	0.261215	0.00699301
ENSG00000108561	ENST00000574444	-0.182807	0.0304695
ENSG00000108797	ENST00000264638	0.212786	0.018981
ENSG00000108797	ENST00000585534	-0.158809	0.0294705
ENSG00000108821	ENST00000463440	0.268552	0.032967
ENSG00000108821	ENST00000474644	-0.251475	0.0374625
ENSG00000109062	ENST00000262613	0.176853	0.0334665
ENSG00000109062	ENST00000581356	-0.191027	0.0314685
ENSG00000109099	ENST00000312280	-0.164966	0.0264735
ENSG00000109103	ENST00000487844	-0.157151	0.0494505
ENSG00000109270	ENST00000499666	0.291046	0.0164835
ENSG00000109270	ENST00000515100	-0.24301	0.0254745
ENSG00000109452	ENST00000514964	-0.151742	0.0424575
ENSG00000109670	ENST00000263981	0.169843	0.01998
ENSG00000109670	ENST00000605042	-0.222369	0.0104895
ENSG00000109814	ENST00000514106	-0.24028	0.020979
ENSG00000109861	ENST00000524463	0.299812	0.011988
ENSG00000109906	ENST00000335953	0.176856	0.0384615
ENSG00000109956	ENST00000392580	0.244911	0.0124875
ENSG00000110077	ENST00000526677	0.385527	0.00699301
ENSG00000110077	ENST00000530179	-0.266701	0.017982
ENSG00000110436	ENST00000278379	0.199595	0.0224775
ENSG00000110436	ENST00000395750	-0.15474	0.0304695
ENSG00000110492	ENST00000395566	-0.303851	0.0134865
ENSG00000110514	ENST00000395336	0.229362	0.0124875
ENSG00000110786	ENST00000396166	-0.228088	0.040959
ENSG00000110852	ENST00000228438	0.271398	0.0244755
ENSG00000110852	ENST00000538152	-0.271202	0.024975
ENSG00000110931	ENST00000392474	0.218014	0.0274725
ENSG00000111145	ENST00000547860	0.201723	0.0464535
ENSG00000111206	ENST00000342628	0.259283	0.0364635
ENSG00000111206	ENST00000538564	-0.286287	0.0244755
ENSG00000111335	ENST00000449768	0.267989	0.033966
ENSG00000111341	ENST00000507170	0.243638	0.03996
ENSG00000111341	ENST00000545199	-0.215289	0.045954
ENSG00000111605	ENST00000551516	-0.183079	0.021978
ENSG00000111639	ENST00000229238	0.17577	0.035964
ENSG00000111674	ENST00000229277	0.286945	0.013986
ENSG00000111696	ENST00000392876	0.167695	0.040959
ENSG00000111726	ENST00000229329	0.16056	0.036963
ENSG00000111731	ENST00000535555	0.158704	0.031968
ENSG00000111790	ENST00000327214	0.163345	0.0274725
ENSG00000111790	ENST00000546072	-0.16147	0.0284715
ENSG00000111843	ENST00000467415	-0.188323	0.048951
ENSG00000111907	ENST00000571678	-0.271306	0.00949051
ENSG00000111962	ENST00000367463	0.287715	0.015984
ENSG00000111962	ENST00000466695	-0.336208	0.011988
ENSG00000112029	ENST00000229758	-0.350598	0.0264735
ENSG00000112096	ENST00000538183	0.244212	0.00849151
ENSG00000112137	ENST00000332995	0.235096	0.015984
ENSG00000112137	ENST00000379345	-0.197144	0.021978
ENSG00000112186	ENST00000229922	0.227287	0.0244755
ENSG00000112305	ENST00000316999	-0.245131	0.022977
ENSG00000112333	ENST00000368983	-0.322888	0.0314685
ENSG00000112333	ENST00000368986	0.319164	0.0314685
ENSG00000112514	ENST00000488034	0.248883	0.0134865
ENSG00000112514	ENST00000607266	-0.216914	0.0164835
ENSG00000112655	ENST00000461100	-0.189323	0.0384615
ENSG00000112655	ENST00000490710	0.249102	0.022977
ENSG00000112699	ENST00000531690	-0.162339	0.036963
ENSG00000112759	ENST00000427851	-0.239857	0.03996
ENSG00000112769	ENST00000521187	0.259044	0.0194805
ENSG00000112787	ENST00000543453	-0.161974	0.037962
ENSG00000112812	ENST00000485603	-0.447825	0.0354645
ENSG00000112984	ENST00000394894	-0.398038	0.025974
ENSG00000113140	ENST00000520687	-0.153259	0.0194805
ENSG00000113269	ENST00000521389	-0.23067	0.0144855
ENSG00000113269	ENST00000522208	0.344176	0.001998
ENSG00000113328	ENST00000393929	-0.241328	0.01998
ENSG00000113368	ENST00000261366	-0.30458	0.0164835
ENSG00000113575	ENST00000481195	0.191881	0.020979
ENSG00000113758	ENST00000393565	0.200719	0.0234765
ENSG00000113810	ENST00000470240	0.173941	0.0294705
ENSG00000114062	ENST00000438097	-0.205295	0.0194805
ENSG00000114062	ENST00000604860	0.154546	0.02997
ENSG00000114115	ENST00000232219	-0.182745	0.038961
ENSG00000114346	ENST00000366254	0.201892	0.0404595
ENSG00000114353	ENST00000266027	-0.207288	0.0214785
ENSG00000114744	ENST00000463077	-0.240845	0.0184815
ENSG00000114744	ENST00000473414	0.17421	0.0344655
ENSG00000114779	ENST00000361143	-0.260626	0.03996
ENSG00000114796	ENST00000454652	-0.24776	0.010989
ENSG00000114805	ENST00000447496	0.473815	0.012987
ENSG00000114805	ENST00000460012	-0.36245	0.0304695
ENSG00000114948	ENST00000444281	-0.167587	0.0374625
ENSG00000114978	ENST00000396049	-0.157576	0.048951
ENSG00000115109	ENST00000489017	-0.254202	0.0164835
ENSG00000115194	ENST00000233535	0.25889	0.0414585
ENSG00000115194	ENST00000497341	-0.47256	0.00899101
ENSG00000115266	ENST00000587869	0.22472	0.01998
ENSG00000115271	ENST00000414723	0.322536	0.00949051
ENSG00000115310	ENST00000394609	0.255636	0.00849151
ENSG00000115419	ENST00000320717	0.295576	0.0044955
ENSG00000115419	ENST00000338435	-0.165759	0.0254745
ENSG00000115457	ENST00000233809	-0.21918	0.0234765
ENSG00000115504	ENST00000263991	0.223612	0.00949051
ENSG00000115525	ENST00000455892	-0.162974	0.0374625
ENSG00000115756	ENST00000307845	0.225013	0.033966
ENSG00000115875	ENST00000409276	-0.16394	0.0384615
ENSG00000115935	ENST00000487291	0.231585	0.0184815
ENSG00000115966	ENST00000264110	0.166145	0.021978
ENSG00000115977	ENST00000409068	-0.15313	0.033966
ENSG00000115977	ENST00000409085	0.295372	0.010989
ENSG00000116030	ENST00000469034	-0.198457	0.015984
ENSG00000116171	ENST00000435345	-0.169778	0.033966
ENSG00000116396	ENST00000412512	-0.167694	0.0264735
ENSG00000116406	ENST00000318130	-0.176924	0.0404595
ENSG00000116473	ENST00000356415	-0.357044	0.011988
ENSG00000116473	ENST00000369709	0.17239	0.0424575
ENSG00000116544	ENST00000495979	0.230245	0.0334665
ENSG00000116604	ENST00000348159	0.338514	0.00649351
ENSG00000116667	ENST00000235307	0.261775	0.0104895
ENSG00000116667	ENST00000367514	-0.260328	0.010989
ENSG00000116670	ENST00000376667	-0.298586	0.0184815
ENSG00000116670	ENST00000376692	0.196008	0.0499501
ENSG00000116731	ENST00000235372	0.239813	0.0144855
ENSG00000116731	ENST00000413440	-0.189481	0.01998
ENSG00000116786	ENST00000375793	0.215238	0.0194805
ENSG00000116786	ENST00000462455	-0.215142	0.0194805
ENSG00000117114	ENST00000359929	-0.168185	0.040959
ENSG00000117114	ENST00000370717	0.191499	0.0354645
ENSG00000117152	ENST00000527809	0.179318	0.0294705
ENSG00000117280	ENST00000492534	0.22025	0.0364635
ENSG00000117523	ENST00000392078	0.157663	0.0254745
ENSG00000117523	ENST00000426496	-0.173898	0.0224775
ENSG00000117600	ENST00000457765	-0.265601	0.023976
ENSG00000117724	ENST00000366955	-0.332114	0.0154845
ENSG00000117724	ENST00000467765	0.4787	0.003996
ENSG00000117984	ENST00000236671	0.226282	0.011988
ENSG00000117984	ENST00000429746	-0.227311	0.011988
ENSG00000118260	ENST00000353267	-0.158515	0.0344655
ENSG00000118407	ENST00000370020	0.468063	0.015984
ENSG00000118407	ENST00000393004	-0.287219	0.044955
ENSG00000118482	ENST00000393387	-0.168464	0.0284715
ENSG00000118705	ENST00000237530	-0.217632	0.021978
ENSG00000118705	ENST00000373622	0.264456	0.0144855
ENSG00000118707	ENST00000558465	-0.341804	0.026973
ENSG00000118855	ENST00000491804	0.197156	0.032967
ENSG00000119042	ENST00000457245	0.205806	0.0234765
ENSG00000119125	ENST00000358399	0.451608	0.0024975
ENSG00000119125	ENST00000414671	-0.213713	0.030969
ENSG00000119125	ENST00000477618	-0.209015	0.032967
ENSG00000119314	ENST00000334318	0.246783	0.026973
ENSG00000119314	ENST00000374257	-0.212593	0.0364635
ENSG00000119383	ENST00000393370	0.170849	0.0374625
ENSG00000119411	ENST00000374183	0.497495	0.017982
ENSG00000119411	ENST00000462085	-0.497495	0.017982
ENSG00000119640	ENST00000238618	0.241271	0.026973
ENSG00000119640	ENST00000555135	-0.18799	0.03996
ENSG00000119771	ENST00000486442	0.281469	0.0404595
ENSG00000119801	ENST00000261353	0.216015	0.0194805
ENSG00000119820	ENST00000238831	0.195616	0.043956
ENSG00000119844	ENST00000238855	0.160606	0.043956
ENSG00000119844	ENST00000238856	-0.235374	0.0204795
ENSG00000119878	ENST00000238892	0.195213	0.03996
ENSG00000119878	ENST00000486447	-0.195213	0.03996
ENSG00000119917	ENST00000371811	0.210513	0.0474525
ENSG00000119917	ENST00000371818	-0.210513	0.0474525
ENSG00000119950	ENST00000453116	-0.162121	0.0254745
ENSG00000120265	ENST00000367380	0.194822	0.0234765
ENSG00000120526	ENST00000239690	0.235712	0.040959
ENSG00000120549	ENST00000376462	0.208415	0.0334665
ENSG00000120725	ENST00000508639	-0.154411	0.0384615
ENSG00000120733	ENST00000512928	-0.158787	0.031968
ENSG00000120868	ENST00000552929	0.231274	0.030969
ENSG00000120899	ENST00000346049	0.418116	0.001998
ENSG00000120903	ENST00000521921	-0.442822	0.011988
ENSG00000121274	ENST00000436909	0.26211	0.0234765
ENSG00000121440	ENST00000466780	0.172331	0.0314685
ENSG00000121621	ENST00000263181	-0.403549	0.034965
ENSG00000121621	ENST00000533466	0.459633	0.0234765
ENSG00000121671	ENST00000443527	0.17547	0.030969
ENSG00000121769	ENST00000373713	0.318964	0.0034965
ENSG00000121769	ENST00000498148	-0.220451	0.0134865
ENSG00000121848	ENST00000542738	-0.17853	0.0454545
ENSG00000121905	ENST00000373467	0.198163	0.027972
ENSG00000121905	ENST00000470166	-0.19192	0.028971
ENSG00000121931	ENST00000369763	-0.239304	0.0294705
ENSG00000121931	ENST00000485275	0.266011	0.0234765
ENSG00000122126	ENST00000357121	-0.396352	0.00849151
ENSG00000122126	ENST00000371113	0.488569	0.00499501
ENSG00000122254	ENST00000261374	0.334822	0.0334665
ENSG00000122254	ENST00000473392	-0.334822	0.0334665
ENSG00000122367	ENST00000352360	-0.318284	0.0404595
ENSG00000122515	ENST00000265346	0.167238	0.0394605
ENSG00000122694	ENST00000377960	-0.352517	0.0214785
ENSG00000122694	ENST00000474050	0.372706	0.0194805
ENSG00000122705	ENST00000242285	0.314261	0.00799201
ENSG00000122705	ENST00000345519	-0.567956	0.000999001
ENSG00000122783	ENST00000488161	-0.187696	0.020979
ENSG00000123064	ENST00000551912	0.283112	0.012987
ENSG00000123064	ENST00000552375	-0.150959	0.046953
ENSG00000123119	ENST00000417640	0.213284	0.0274725
ENSG00000123219	ENST00000510354	0.198625	0.047952
ENSG00000123360	ENST00000243052	0.304106	0.0194805
ENSG00000123360	ENST00000552774	-0.328194	0.0144855
ENSG00000123427	ENST00000300209	0.245422	0.0454545
ENSG00000123485	ENST00000414924	-0.326084	0.0304695
ENSG00000123485	ENST00000433484	0.551637	0.00699301
ENSG00000123560	ENST00000303958	0.212281	0.0124875
ENSG00000123560	ENST00000361621	-0.260004	0.00749251
ENSG00000123562	ENST00000492116	0.211113	0.016983
ENSG00000123684	ENST00000366997	0.186116	0.0334665
ENSG00000124104	ENST00000372541	0.201211	0.0454545
ENSG00000124140	ENST00000243964	0.291837	0.00699301
ENSG00000124140	ENST00000413737	-0.51227	0.000999001
ENSG00000124191	ENST00000341197	-0.313321	0.0374625
ENSG00000124313	ENST00000396435	0.386042	0.0134865
ENSG00000124356	ENST00000424659	-0.181588	0.0354645
ENSG00000124406	ENST00000264449	-0.204017	0.0334665
ENSG00000124406	ENST00000381668	0.347305	0.0104895
ENSG00000124459	ENST00000588432	0.249309	0.0224775
ENSG00000124562	ENST00000244520	-0.215595	0.023976
ENSG00000124562	ENST00000374018	0.186989	0.034965
ENSG00000124570	ENST00000380524	0.23851	0.0224775
ENSG00000124641	ENST00000265350	-0.2031	0.0484515
ENSG00000124783	ENST00000534851	-0.150529	0.032967
ENSG00000124788	ENST00000244769	0.179539	0.023976
ENSG00000125354	ENST00000360156	0.184081	0.0374625
ENSG00000125675	ENST00000264357	0.154202	0.0404595
ENSG00000125744	ENST00000344680	0.168794	0.042957
ENSG00000125814	ENST00000377026	0.445947	0.002997
ENSG00000125814	ENST00000472855	-0.195869	0.0224775
ENSG00000125814	ENST00000487502	-0.156039	0.034965
ENSG00000125835	ENST00000438552	-0.189926	0.0499501
ENSG00000125851	ENST00000262545	0.35798	0.0114885
ENSG00000125851	ENST00000459871	-0.3528	0.0114885
ENSG00000125870	ENST00000246071	0.163548	0.0494505
ENSG00000125962	ENST00000479502	0.220822	0.046953
ENSG00000125991	ENST00000348547	-0.253474	0.010989
ENSG00000125991	ENST00000357394	0.28106	0.00749251
ENSG00000126214	ENST00000557575	0.156571	0.0284715
ENSG00000126787	ENST00000247191	-0.380778	0.0424575
ENSG00000126861	ENST00000247271	0.204233	0.02997
ENSG00000127184	ENST00000247655	0.160629	0.028971
ENSG00000127325	ENST00000266661	0.19115	0.0444555
ENSG00000127511	ENST00000248054	0.167393	0.030969
ENSG00000127564	ENST00000571102	0.375955	0.020979
ENSG00000127824	ENST00000248437	0.180999	0.0244755
ENSG00000127838	ENST00000248451	-0.18604	0.02997
ENSG00000127838	ENST00000273077	0.192752	0.0274725
ENSG00000127863	ENST00000464735	0.238056	0.023976
ENSG00000127870	ENST00000498039	-0.157313	0.033966
ENSG00000127914	ENST00000438114	0.183542	0.0184815
ENSG00000127995	ENST00000297273	0.185507	0.0374625
ENSG00000128050	ENST00000264221	-0.277296	0.012987
ENSG00000128596	ENST00000464832	0.220872	0.025974
ENSG00000128652	ENST00000468418	0.509795	0.0284715
ENSG00000128656	ENST00000295497	0.466803	0.0014985
ENSG00000128656	ENST00000490654	-0.244294	0.011988
ENSG00000128683	ENST00000358196	0.397584	0.00699301
ENSG00000128708	ENST00000264108	-0.295797	0.0144855
ENSG00000128989	ENST00000249822	-0.268694	0.00999001
ENSG00000128989	ENST00000568196	0.338198	0.00699301
ENSG00000129003	ENST00000395896	0.165839	0.0284715
ENSG00000129295	ENST00000250173	-0.225721	0.0144855
ENSG00000129538	ENST00000397967	-0.182383	0.0424575
ENSG00000129538	ENST00000412779	0.270136	0.01998
ENSG00000129595	ENST00000512395	0.153277	0.0214785
ENSG00000129680	ENST00000370660	-0.289183	0.033966
ENSG00000129810	ENST00000460637	0.53911	0.00649351
ENSG00000129990	ENST00000587067	0.25516	0.0224775
ENSG00000129990	ENST00000590851	-0.318438	0.013986
ENSG00000130035	ENST00000252318	-0.186188	0.0494505
ENSG00000130035	ENST00000541339	0.282267	0.01998
ENSG00000130208	ENST00000252491	-0.299467	0.0114885
ENSG00000130208	ENST00000588802	0.160336	0.0464535
ENSG00000130255	ENST00000347512	0.160889	0.0184815
ENSG00000130255	ENST00000579649	-0.223831	0.00899101
ENSG00000130312	ENST00000602206	-0.154363	0.042957
ENSG00000130413	ENST00000486305	0.293271	0.0124875
ENSG00000130592	ENST00000311604	-0.307487	0.0194805
ENSG00000130592	ENST00000464670	0.419404	0.00849151
ENSG00000130649	ENST00000368520	-0.259798	0.030969
ENSG00000130725	ENST00000253023	0.159228	0.0354645
ENSG00000130731	ENST00000301686	0.202395	0.024975
ENSG00000130758	ENST00000253055	0.250727	0.015984
ENSG00000130758	ENST00000594569	-0.312047	0.0104895
ENSG00000130770	ENST00000335514	0.166584	0.0264735
ENSG00000130822	ENST00000340888	0.25144	0.041958
ENSG00000130856	ENST00000584565	-0.21482	0.0154845
ENSG00000130881	ENST00000253193	0.222589	0.0224775
ENSG00000130881	ENST00000592484	-0.179681	0.0364635
ENSG00000131203	ENST00000522840	0.371007	0.0454545
ENSG00000131242	ENST00000579908	-0.260156	0.0134865
ENSG00000131242	ENST00000581460	0.171204	0.028971
ENSG00000131323	ENST00000347662	0.155736	0.0499501
ENSG00000131323	ENST00000392745	-0.171676	0.0414585
ENSG00000131398	ENST00000376959	0.35855	0.022977
ENSG00000131398	ENST00000477616	-0.244098	0.0494505
ENSG00000131477	ENST00000588576	-0.197335	0.046953
ENSG00000132010	ENST00000600335	0.235538	0.038961
ENSG00000132274	ENST00000450670	0.215962	0.0174825
ENSG00000132359	ENST00000254695	0.23534	0.0204795
ENSG00000132470	ENST00000579211	-0.160683	0.047952
ENSG00000132535	ENST00000399506	0.27562	0.0124875
ENSG00000132639	ENST00000254976	0.232915	0.014985
ENSG00000132639	ENST00000304886	-0.158041	0.0234765
ENSG00000132640	ENST00000378226	0.15155	0.0314685
ENSG00000132842	ENST00000517561	0.188416	0.026973
ENSG00000132879	ENST00000376762	0.237159	0.00849151
ENSG00000132879	ENST00000475435	-0.255194	0.00699301
ENSG00000133026	ENST00000269243	-0.200705	0.015984
ENSG00000133026	ENST00000360416	0.309921	0.002997
ENSG00000133030	ENST00000313485	0.1765	0.023976
ENSG00000133048	ENST00000255409	-0.20948	0.014985
ENSG00000133065	ENST00000468057	-0.179741	0.0414585
ENSG00000133083	ENST00000255448	0.290869	0.00999001
ENSG00000133083	ENST00000379892	-0.213939	0.016983
ENSG00000133083	ENST00000379893	0.26186	0.010989
ENSG00000133083	ENST00000460982	-0.288105	0.00999001
ENSG00000133104	ENST00000491805	-0.181258	0.0234765
ENSG00000133110	ENST00000379747	-0.265955	0.0474525
ENSG00000133606	ENST00000468447	-0.168348	0.0264735
ENSG00000133627	ENST00000256001	0.373939	0.00599401
ENSG00000133627	ENST00000488782	-0.314577	0.010989
ENSG00000133816	ENST00000530823	-0.18227	0.025974
ENSG00000133961	ENST00000556772	0.16812	0.0314685
ENSG00000134013	ENST00000389131	-0.23328	0.032967
ENSG00000134013	ENST00000524075	0.235099	0.032967
ENSG00000134108	ENST00000256496	0.280457	0.0114885
ENSG00000134201	ENST00000256593	0.442778	0.0204795
ENSG00000134248	ENST00000602318	0.16846	0.0274725
ENSG00000134248	ENST00000602858	-0.196305	0.020979
ENSG00000134285	ENST00000553027	0.297749	0.0294705
ENSG00000134313	ENST00000418530	0.2083	0.0124875
ENSG00000134548	ENST00000535139	0.282057	0.0374625
ENSG00000134668	ENST00000468720	0.34803	0.0314685
ENSG00000134697	ENST00000462812	0.261757	0.0114885
ENSG00000134697	ENST00000479255	-0.242816	0.0144855
ENSG00000134758	ENST00000257190	-0.190758	0.032967
ENSG00000134824	ENST00000522056	-0.172993	0.025974
ENSG00000134873	ENST00000299339	0.306858	0.0194805
ENSG00000134873	ENST00000376873	-0.299781	0.0204795
ENSG00000134909	ENST00000392657	0.190428	0.0204795
ENSG00000134909	ENST00000533509	-0.192992	0.0204795
ENSG00000134954	ENST00000527676	0.311609	0.012987
ENSG00000135127	ENST00000546861	-0.309855	0.00949051
ENSG00000135338	ENST00000369846	-0.264636	0.0224775
ENSG00000135365	ENST00000531959	-0.165291	0.0254745
ENSG00000135365	ENST00000533757	0.262213	0.00599401
ENSG00000135404	ENST00000546939	-0.156912	0.027972
ENSG00000135426	ENST00000524622	-0.507396	0.001998
ENSG00000135426	ENST00000531122	0.203998	0.03996
ENSG00000135439	ENST00000547588	0.165539	0.035964
ENSG00000135439	ENST00000549129	-0.18743	0.026973
ENSG00000135447	ENST00000257905	0.232531	0.044955
ENSG00000135454	ENST00000550764	0.150412	0.0474525
ENSG00000135472	ENST00000320634	0.150563	0.025974
ENSG00000135476	ENST00000549154	0.511153	0.0214785
ENSG00000135519	ENST00000257981	0.253187	0.037962
ENSG00000135525	ENST00000438100	0.178785	0.02997
ENSG00000135678	ENST00000549691	0.197384	0.03996
ENSG00000135709	ENST00000258180	0.333376	0.00699301
ENSG00000135709	ENST00000566428	-0.19788	0.0284715
ENSG00000135842	ENST00000367511	-0.202647	0.046953
ENSG00000135842	ENST00000496299	0.276552	0.027972
ENSG00000135845	ENST00000484368	-0.184039	0.0404595
ENSG00000135916	ENST00000492029	-0.170585	0.026973
ENSG00000135924	ENST00000336576	0.15538	0.02997
ENSG00000135926	ENST00000492966	-0.208923	0.0174825
ENSG00000136010	ENST00000258494	-0.35575	0.021978
ENSG00000136231	ENST00000468005	0.255057	0.030969
ENSG00000136237	ENST00000344041	0.254493	0.0124875
ENSG00000136237	ENST00000401957	-0.171215	0.0334665
ENSG00000136237	ENST00000420196	-0.166584	0.036963
ENSG00000136267	ENST00000463981	-0.27926	0.00999001
ENSG00000136280	ENST00000258781	0.206675	0.026973
ENSG00000136492	ENST00000583837	0.277589	0.020979
ENSG00000136531	ENST00000375437	0.19892	0.0344655
ENSG00000136535	ENST00000389554	0.57494	0.00799201
ENSG00000136535	ENST00000463544	-0.605068	0.00699301
ENSG00000136636	ENST00000259154	-0.155605	0.0424575
ENSG00000136717	ENST00000316724	0.20784	0.0204795
ENSG00000136854	ENST00000481942	-0.164765	0.020979
ENSG00000136877	ENST00000475270	-0.160497	0.041958
ENSG00000136877	ENST00000479147	0.160039	0.041958
ENSG00000136933	ENST00000394125	-0.259164	0.0274725
ENSG00000137038	ENST00000358227	0.227311	0.02997
ENSG00000137038	ENST00000469050	-0.226453	0.0304695
ENSG00000137094	ENST00000312316	-0.202706	0.048951
ENSG00000137177	ENST00000503342	0.157437	0.043956
ENSG00000137216	ENST00000371893	0.225776	0.018981
ENSG00000137409	ENST00000373627	0.202395	0.010989
ENSG00000137409	ENST00000471737	-0.156372	0.0184815
ENSG00000137460	ENST00000260008	0.318715	0.0484515
ENSG00000137460	ENST00000511601	-0.318715	0.0484515
ENSG00000137486	ENST00000420843	0.238048	0.016983
ENSG00000137497	ENST00000358965	-0.170014	0.0224775
ENSG00000137497	ENST00000393695	0.18516	0.017982
ENSG00000137710	ENST00000544551	-0.168161	0.020979
ENSG00000137766	ENST00000260323	0.31524	0.027972
ENSG00000137807	ENST00000558303	0.259018	0.0404595
ENSG00000137812	ENST00000346991	0.550192	0.00999001
ENSG00000137812	ENST00000399668	-0.351886	0.031968
ENSG00000137824	ENST00000558560	-0.180475	0.030969
ENSG00000137825	ENST00000260386	0.37964	0.0194805
ENSG00000137825	ENST00000425927	-0.258652	0.046953
ENSG00000137843	ENST00000560346	0.287737	0.0294705
ENSG00000137942	ENST00000370253	-0.239833	0.011988
ENSG00000137959	ENST00000486882	0.280195	0.0224775
ENSG00000138085	ENST00000606999	-0.291181	0.012987
ENSG00000138100	ENST00000296098	-0.398171	0.028971
ENSG00000138101	ENST00000407038	0.19791	0.018981
ENSG00000138107	ENST00000369905	0.19768	0.017982
ENSG00000138193	ENST00000260766	-0.345429	0.0154845
ENSG00000138279	ENST00000372919	0.300835	0.00899101
ENSG00000138279	ENST00000492380	-0.230165	0.013986
ENSG00000138311	ENST00000395254	0.420547	0.00699301
ENSG00000138378	ENST00000392320	0.239904	0.048951
ENSG00000138443	ENST00000411547	0.177396	0.0244755
ENSG00000138639	ENST00000395184	0.356932	0.0144855
ENSG00000138646	ENST00000264350	-0.242405	0.0444555
ENSG00000138660	ENST00000309703	0.241822	0.0274725
ENSG00000138660	ENST00000512741	-0.208902	0.042957
ENSG00000138794	ENST00000507550	0.283432	0.043956
ENSG00000138834	ENST00000250894	0.217859	0.024975
ENSG00000139192	ENST00000542160	-0.219024	0.0394605
ENSG00000139200	ENST00000320591	0.235947	0.035964
ENSG00000139531	ENST00000550340	-0.190573	0.0324675
ENSG00000139618	ENST00000528762	0.202957	0.0354645
ENSG00000139637	ENST00000267103	-0.181402	0.0454545
ENSG00000139644	ENST00000549471	-0.218997	0.015984
ENSG00000139679	ENST00000345941	-0.183216	0.0464535
ENSG00000139734	ENST00000400330	0.505498	0.017982
ENSG00000139767	ENST00000267260	-0.337787	0.0164835
ENSG00000139970	ENST00000267484	-0.21625	0.0164835
ENSG00000139970	ENST00000342503	0.173493	0.0234765
ENSG00000140199	ENST00000397707	0.215817	0.0284715
ENSG00000140391	ENST00000424443	-0.162607	0.020979
ENSG00000140416	ENST00000334895	0.157558	0.0194805
ENSG00000140451	ENST00000560444	0.344325	0.0284715
ENSG00000140534	ENST00000268138	-0.30654	0.042957
ENSG00000140534	ENST00000561095	0.302517	0.0444555
ENSG00000140682	ENST00000568142	0.425786	0.021978
ENSG00000140931	ENST00000460097	-0.302372	0.0314685
ENSG00000140945	ENST00000566620	0.254315	0.0234765
ENSG00000140945	ENST00000567445	-0.20826	0.036963
ENSG00000141150	ENST00000268864	0.269642	0.0464535
ENSG00000141150	ENST00000587350	-0.269642	0.0464535
ENSG00000141503	ENST00000347992	0.307289	0.010989
ENSG00000141503	ENST00000355280	-0.183716	0.0284715
ENSG00000141668	ENST00000583570	-0.477076	0.002997
ENSG00000141994	ENST00000589854	-0.191893	0.0404595
ENSG00000142185	ENST00000300482	0.247358	0.0494505
ENSG00000142459	ENST00000538904	0.186863	0.040959
ENSG00000142541	ENST00000391857	-0.15651	0.0254745
ENSG00000142599	ENST00000468247	-0.253183	0.00899101
ENSG00000142599	ENST00000469251	0.269562	0.00799201
ENSG00000142856	ENST00000478538	0.280507	0.00999001
ENSG00000142875	ENST00000370685	-0.191821	0.018981
ENSG00000142875	ENST00000370689	-0.218174	0.014985
ENSG00000142949	ENST00000372413	-0.158847	0.034965
ENSG00000142949	ENST00000412568	0.193153	0.025974
ENSG00000142949	ENST00000438120	-0.174278	0.028971
ENSG00000143061	ENST00000369483	-0.240485	0.0414585
ENSG00000143106	ENST00000271308	0.192155	0.037962
ENSG00000143158	ENST00000271373	-0.260716	0.0124875
ENSG00000143158	ENST00000367846	0.233399	0.0164835
ENSG00000143183	ENST00000464650	-0.176886	0.02997
ENSG00000143226	ENST00000486608	-0.213586	0.0234765
ENSG00000143248	ENST00000313961	0.248641	0.011988
ENSG00000143248	ENST00000428971	-0.195179	0.0234765
ENSG00000143314	ENST00000478899	-0.160161	0.0484515
ENSG00000143324	ENST00000367590	0.175727	0.0384615
ENSG00000143344	ENST00000304685	0.183183	0.026973
ENSG00000143401	ENST00000314136	0.181815	0.034965
ENSG00000143469	ENST00000367019	0.242556	0.0474525
ENSG00000143514	ENST00000498843	0.205686	0.018981
ENSG00000143549	ENST00000323144	0.187152	0.01998
ENSG00000143575	ENST00000532105	-0.171349	0.0454545
ENSG00000143771	ENST00000465271	0.225123	0.0294705
ENSG00000143862	ENST00000272217	0.280161	0.00899101
ENSG00000143862	ENST00000491358	-0.285421	0.00899101
ENSG00000143870	ENST00000272227	-0.205263	0.0224775
ENSG00000143977	ENST00000488400	-0.200418	0.0194805
ENSG00000144034	ENST00000272424	-0.183052	0.036963
ENSG00000144043	ENST00000272438	-0.291074	0.025974
ENSG00000144057	ENST00000361686	-0.251565	0.0284715
ENSG00000144057	ENST00000409087	0.254177	0.027972
ENSG00000144218	ENST00000432037	-0.151687	0.0374625
ENSG00000144290	ENST00000606386	-0.236975	0.0214785
ENSG00000144395	ENST00000463826	0.26638	0.038961
ENSG00000144481	ENST00000466594	0.249747	0.030969
ENSG00000144560	ENST00000430365	-0.151023	0.02997
ENSG00000144567	ENST00000273048	0.207942	0.0174825
ENSG00000144736	ENST00000468347	-0.220206	0.013986
ENSG00000144810	ENST00000463753	0.27337	0.021978
ENSG00000144959	ENST00000273512	0.203195	0.0284715
ENSG00000145349	ENST00000505990	0.223082	0.0104895
ENSG00000145362	ENST00000357077	0.20782	0.0144855
ENSG00000145526	ENST00000382275	0.207652	0.02997
ENSG00000145526	ENST00000507958	-0.178957	0.036963
ENSG00000145526	ENST00000508350	-0.250738	0.0184815
ENSG00000145632	ENST00000274289	0.20529	0.032967
ENSG00000145675	ENST00000336483	0.227244	0.015984
ENSG00000145703	ENST00000508410	0.232074	0.045954
ENSG00000145779	ENST00000388882	0.227661	0.0384615
ENSG00000145949	ENST00000268446	-0.413868	0.0394605
ENSG00000145949	ENST00000274643	0.413868	0.0394605
ENSG00000146147	ENST00000502396	0.307081	0.0144855
ENSG00000146147	ENST00000511744	-0.223521	0.034965
ENSG00000146263	ENST00000511335	0.209267	0.044955
ENSG00000146425	ENST00000367089	-0.190681	0.035964
ENSG00000146426	ENST00000275246	0.224935	0.00949051
ENSG00000146859	ENST00000275767	-0.248057	0.033966
ENSG00000146859	ENST00000466307	0.248057	0.033966
ENSG00000146966	ENST00000491728	-0.210034	0.0214785
ENSG00000147010	ENST00000379698	-0.183724	0.033966
ENSG00000147010	ENST00000379726	0.353913	0.00549451
ENSG00000147465	ENST00000520114	-0.349619	0.046953
ENSG00000147799	ENST00000276826	0.27206	0.0344655
ENSG00000147799	ENST00000377307	-0.2552	0.0374625
ENSG00000147872	ENST00000276914	-0.191281	0.0344655
ENSG00000147905	ENST00000322831	0.178517	0.0334665
ENSG00000148053	ENST00000376213	0.160875	0.025974
ENSG00000148339	ENST00000373066	0.20656	0.03996
ENSG00000148341	ENST00000372554	0.463964	0.0014985
ENSG00000148341	ENST00000455407	-0.342496	0.0044955
ENSG00000148688	ENST00000487998	-0.182417	0.0384615
ENSG00000149100	ENST00000525054	-0.176144	0.0194805
ENSG00000149257	ENST00000358171	-0.182711	0.0344655
ENSG00000149313	ENST00000278618	0.189691	0.0274725
ENSG00000149571	ENST00000525144	0.22897	0.043956
ENSG00000149926	ENST00000380495	0.279956	0.036963
ENSG00000149926	ENST00000567037	-0.304576	0.031968
ENSG00000149927	ENST00000350119	0.393034	0.003996
ENSG00000149927	ENST00000574405	-0.339097	0.00599401
ENSG00000149948	ENST00000536545	0.314172	0.0434565
ENSG00000149970	ENST00000543067	0.246041	0.0134865
ENSG00000150093	ENST00000302278	-0.207518	0.0174825
ENSG00000150093	ENST00000534049	0.15501	0.033966
ENSG00000150394	ENST00000577228	-0.386007	0.00599401
ENSG00000150471	ENST00000545650	-0.150194	0.038961
ENSG00000150637	ENST00000578928	0.280479	0.0394605
ENSG00000150787	ENST00000528679	0.214301	0.0414585
ENSG00000150995	ENST00000443694	0.190645	0.020979
ENSG00000151079	ENST00000280684	-0.231378	0.0494505
ENSG00000151079	ENST00000433855	0.231378	0.0494505
ENSG00000151229	ENST00000280871	0.192825	0.0344655
ENSG00000151239	ENST00000548315	0.158029	0.043956
ENSG00000151353	ENST00000281017	0.189147	0.0444555
ENSG00000151376	ENST00000359636	0.178641	0.0499501
ENSG00000151445	ENST00000553576	-0.195721	0.0394605
ENSG00000151474	ENST00000357447	0.214064	0.021978
ENSG00000151474	ENST00000358621	-0.218097	0.0214785
ENSG00000151490	ENST00000281171	0.215544	0.0384615
ENSG00000151532	ENST00000489357	0.239084	0.0214785
ENSG00000151552	ENST00000281243	0.190776	0.027972
ENSG00000151575	ENST00000558083	0.189198	0.027972
ENSG00000151690	ENST00000434582	0.276145	0.010989
ENSG00000151693	ENST00000281419	0.208652	0.025974
ENSG00000151729	ENST00000281456	0.169185	0.026973
ENSG00000151729	ENST00000491736	-0.169185	0.026973
ENSG00000151743	ENST00000541541	-0.173468	0.0254745
ENSG00000151778	ENST00000379179	0.390382	0.010989
ENSG00000151778	ENST00000493476	-0.310975	0.023976
ENSG00000151834	ENST00000510861	0.189375	0.042957
ENSG00000152495	ENST00000510858	0.165062	0.048951
ENSG00000152818	ENST00000367526	0.208339	0.01998
ENSG00000152818	ENST00000421035	-0.280002	0.0124875
ENSG00000152932	ENST00000282878	0.191258	0.0464535
ENSG00000152952	ENST00000478436	0.160921	0.0314685
ENSG00000152969	ENST00000409021	0.208238	0.0404595
ENSG00000153046	ENST00000483019	0.201753	0.0244755
ENSG00000153147	ENST00000283131	-0.187601	0.0174825
ENSG00000153147	ENST00000515531	0.189595	0.016983
ENSG00000153253	ENST00000484898	0.16913	0.032967
ENSG00000153317	ENST00000520342	0.153972	0.0344655
ENSG00000153317	ENST00000524124	0.170939	0.030969
ENSG00000153317	ENST00000524367	-0.156831	0.033966
ENSG00000153558	ENST00000463736	-0.156726	0.044955
ENSG00000153707	ENST00000358503	-0.228668	0.0144855
ENSG00000153707	ENST00000463477	0.161277	0.025974
ENSG00000153721	ENST00000607772	0.320432	0.027972
ENSG00000153774	ENST00000564286	-0.155536	0.036963
ENSG00000153956	ENST00000356860	0.205971	0.0154845
ENSG00000154027	ENST00000354567	0.397161	0.0024975
ENSG00000154027	ENST00000478255	-0.291179	0.00999001
ENSG00000154175	ENST00000532144	0.258864	0.013986
ENSG00000154237	ENST00000525617	-0.227239	0.0394605
ENSG00000154309	ENST00000360254	0.190859	0.0434565
ENSG00000154429	ENST00000366687	-0.162215	0.0434565
ENSG00000155034	ENST00000382368	0.220526	0.041958
ENSG00000155093	ENST00000389416	-0.227988	0.0324675
ENSG00000155363	ENST00000486416	0.184574	0.03996
ENSG00000155366	ENST00000369637	-0.250403	0.0154845
ENSG00000155380	ENST00000369626	-0.150217	0.042957
ENSG00000155511	ENST00000492291	-0.161499	0.032967
ENSG00000155714	ENST00000286143	-0.371	0.017982
ENSG00000155714	ENST00000523914	0.359288	0.0204795
ENSG00000155816	ENST00000447095	0.163383	0.035964
ENSG00000155970	ENST00000318063	0.255434	0.016983
ENSG00000155975	ENST00000521829	-0.17247	0.0334665
ENSG00000156011	ENST00000327040	0.183738	0.012987
ENSG00000156011	ENST00000428502	0.172312	0.013986
ENSG00000156052	ENST00000286548	0.161364	0.0334665
ENSG00000156052	ENST00000397476	-0.155603	0.0374625
ENSG00000156097	ENST00000533959	0.347556	0.031968
ENSG00000156113	ENST00000286628	-0.177644	0.025974
ENSG00000156113	ENST00000604624	0.262654	0.010989
ENSG00000156298	ENST00000378482	0.18587	0.017982
ENSG00000156504	ENST00000298090	0.173151	0.0484515
ENSG00000156515	ENST00000359426	0.169817	0.0234765
ENSG00000156642	ENST00000562924	0.157223	0.0264735
ENSG00000156642	ENST00000564551	-0.18083	0.0224775
ENSG00000156650	ENST00000287239	-0.22956	0.017982
ENSG00000156650	ENST00000372714	0.178717	0.035964
ENSG00000157064	ENST00000287713	0.18719	0.030969
ENSG00000157064	ENST00000294868	-0.155023	0.041958
ENSG00000157077	ENST00000287727	-0.21797	0.025974
ENSG00000157077	ENST00000357206	0.365274	0.00749251
ENSG00000157087	ENST00000397077	0.156382	0.034965
ENSG00000157181	ENST00000287859	-0.180545	0.03996
ENSG00000157445	ENST00000490478	0.238248	0.030969
ENSG00000157456	ENST00000288207	-0.309083	0.048951
ENSG00000157601	ENST00000398598	-0.154651	0.0354645
ENSG00000157601	ENST00000484465	0.20424	0.018981
ENSG00000157782	ENST00000351200	0.20744	0.032967
ENSG00000157782	ENST00000498082	-0.376602	0.00649351
ENSG00000157870	ENST00000419916	0.269101	0.0294705
ENSG00000157881	ENST00000486396	-0.206027	0.041958
ENSG00000157985	ENST00000304032	0.153097	0.033966
ENSG00000158092	ENST00000467911	-0.198067	0.026973
ENSG00000158234	ENST00000360570	0.192686	0.043956
ENSG00000158270	ENST00000400256	-0.342738	0.0174825
ENSG00000158270	ENST00000582147	0.342738	0.0174825
ENSG00000158528	ENST00000289495	-0.160056	0.042957
ENSG00000158528	ENST00000340694	0.317348	0.00949051
ENSG00000158528	ENST00000424654	-0.151105	0.0464535
ENSG00000158773	ENST00000368021	0.153497	0.044955
ENSG00000158966	ENST00000290039	-0.201674	0.044955
ENSG00000158966	ENST00000371073	0.200111	0.044955
ENSG00000159082	ENST00000357345	0.198798	0.016983
ENSG00000159082	ENST00000382491	-0.201042	0.016983
ENSG00000159111	ENST00000421763	0.223003	0.0314685
ENSG00000159200	ENST00000381132	-0.188612	0.0424575
ENSG00000159335	ENST00000309083	0.15679	0.0254745
ENSG00000159842	ENST00000302538	0.227556	0.0134865
ENSG00000160007	ENST00000404338	0.194128	0.018981
ENSG00000160007	ENST00000599284	-0.165814	0.028971
ENSG00000160145	ENST00000240874	0.183867	0.0194805
ENSG00000160216	ENST00000291572	0.208867	0.0234765
ENSG00000160293	ENST00000371850	0.376507	0.010989
ENSG00000160293	ENST00000406606	-0.290969	0.0214785
ENSG00000160753	ENST00000368352	0.257925	0.025974
ENSG00000160932	ENST00000292494	0.171183	0.044955
ENSG00000160932	ENST00000521699	-0.155895	0.0499501
ENSG00000161021	ENST00000507385	-0.160594	0.0454545
ENSG00000161082	ENST00000588101	-0.266039	0.028971
ENSG00000161202	ENST00000313143	-0.229703	0.0214785
ENSG00000161203	ENST00000292807	0.157007	0.031968
ENSG00000161281	ENST00000292907	0.275105	0.036963
ENSG00000161281	ENST00000437291	-0.243228	0.0484515
ENSG00000161681	ENST00000293441	0.332405	0.00999001
ENSG00000161681	ENST00000483128	-0.548777	0.001998
ENSG00000161714	ENST00000542173	-0.162938	0.045954
ENSG00000161996	ENST00000548603	0.257663	0.0264735
ENSG00000162105	ENST00000425585	-0.168671	0.046953
ENSG00000162191	ENST00000526919	-0.187374	0.022977
ENSG00000162374	ENST00000371824	0.201365	0.0224775
ENSG00000162522	ENST00000373481	0.342094	0.0164835
ENSG00000162522	ENST00000401073	-0.417771	0.0114885
ENSG00000162623	ENST00000370867	0.169656	0.0414585
ENSG00000162645	ENST00000493802	-0.225515	0.028971
ENSG00000162695	ENST00000357650	0.225031	0.037962
ENSG00000162695	ENST00000370112	-0.205647	0.046953
ENSG00000162706	ENST00000368125	0.18875	0.011988
ENSG00000162852	ENST00000366513	0.203847	0.032967
ENSG00000162931	ENST00000366697	-0.244454	0.0444555
ENSG00000162981	ENST00000331243	0.242315	0.0304695
ENSG00000163013	ENST00000295133	0.254516	0.033966
ENSG00000163032	ENST00000295156	0.192194	0.0214785
ENSG00000163444	ENST00000367242	0.159712	0.0354645
ENSG00000163453	ENST00000295666	0.19399	0.0134865
ENSG00000163453	ENST00000512512	-0.219629	0.00949051
ENSG00000163485	ENST00000467253	-0.200199	0.036963
ENSG00000163535	ENST00000357799	-0.271181	0.036963
ENSG00000163535	ENST00000469840	0.323045	0.023976
ENSG00000163536	ENST00000446050	0.155387	0.032967
ENSG00000163577	ENST00000295822	0.201257	0.042957
ENSG00000163611	ENST00000480527	-0.175565	0.043956
ENSG00000163630	ENST00000460142	-0.512721	0.0014985
ENSG00000163630	ENST00000478300	0.18976	0.045954
ENSG00000163710	ENST00000470310	0.293848	0.023976
ENSG00000163875	ENST00000296214	-0.254652	0.0164835
ENSG00000163875	ENST00000373075	0.214487	0.0224775
ENSG00000163947	ENST00000296315	0.454374	0.001998
ENSG00000163947	ENST00000338458	-0.299793	0.010989
ENSG00000163975	ENST00000469783	0.266986	0.0464535
ENSG00000163995	ENST00000510277	0.172485	0.0499501
ENSG00000164054	ENST00000426002	0.243869	0.0154845
ENSG00000164081	ENST00000425781	-0.236775	0.033966
ENSG00000164089	ENST00000510706	0.153522	0.043956
ENSG00000164241	ENST00000535381	0.397564	0.00749251
ENSG00000164323	ENST00000296775	-0.239359	0.0154845
ENSG00000164323	ENST00000514798	0.210956	0.017982
ENSG00000164402	ENST00000378719	0.29275	0.00699301
ENSG00000164506	ENST00000367481	0.297944	0.010989
ENSG00000164506	ENST00000546097	-0.160346	0.0384615
ENSG00000164611	ENST00000352433	0.203167	0.031968
ENSG00000164611	ENST00000524244	-0.277349	0.017982
[truncated: 577 more rows]
