# Supplementary material for: Splicing is an alternate oncogenic pathway activation mechanism in glioma
Source: Nat Commun. 2022 Jan 31;13:588. doi: 10.1038/s41467-022-28253-4 (PMC8803922; doi:10.1038/s41467-022-28253-4)
Supplement: Supplementary file 6 — Supplementary Data 4 [file 41467_2022_28253_MOESM6_ESM.xlsx]

## Sheet: 2f, S3e
Study	Sample n (mutations)	Sample n (splicing)	Samples altered per gene p-adjusted (Fig. S3e)	Genes altered per sample p-adjusted (Fig. 2f)
BLCA	406	426	4.3323e-06	5.31904e-57
BRCA	996	1208	0.559099	2.42571e-250
CHOL	36	46	2.57067e-24	2.10504e-31
COAD	526	500	0.258496	9.33052e-17
GBM	378	161	2.85081e-26	4.16096e-164
HNSC	496	545	0.000201077	2.76332e-112
KICH	65	92	2.57067e-24	5.05049e-51
KIRC	354	606	2.60909e-23	1.15324e-237
KIRP	274	323	2.77846e-25	1.90369e-123
LGG	511	520	4.01292e-20	5E-324
LIHC	353	422	3.70813e-13	9.90187e-78
LUAD	507	574	0.0039054	4.2911e-68
LUSC	469	551	0.000415863	6.17131e-116
PAAD	175	183	3.38037e-23	1.75013e-27
PRAD	489	550	4.03549e-07	2.11369e-67
STAD	434	453	5.48952e-08	5.62917e-56
THCA	482	589	2.15936e-23	2.48558e-242
UCEC	509	581	2.35517e-06	0.248472

## Sheet: S9c-e
	IDH-wt	IDH-mut/non-codel	IDH-mut/codel
CELF1	0.098094	0.484791	0.547296
CELF2	0.0379235	0.275371	0.138375
CELF3	0.018955	0.0262585	0.0888095
CELF4	0.00785245	0.00965895	0.0136229
CELF5	0.00883965	0.0138675	0.0168531
CELF6	0.01152	0.0129725	0.0429609
ELAVL1	0.570114	0.821764	0.883412
ELAVL2	0.0103296	0.0149837	0.0309184
ELAVL3	0.00793336	0.0183798	0.0364969
ELAVL4	0.0280801	0.0749042	0.0841175
TIA1	0.00154506	0.00111363	0.00162738
TIAL1	0.308804	0.420226	0.165444
