# Supplementary material for: Splicing is an alternate oncogenic pathway activation mechanism in glioma
Source: Nat Commun. 2022 Jan 31;13:588. doi: 10.1038/s41467-022-28253-4 (PMC8803922; doi:10.1038/s41467-022-28253-4)
Supplement: Supplementary file 8 — Source Data [file 41467_2022_28253_MOESM8_ESM.xlsx]

## Sheet: 1a
	Mutant
Complex P	20.8791
Complex C	20.8791
Complex Bact	16.4835
Complex B	23.0769
Complex A	21.978
Complex E	10.989
Spliceosome	35.1648

## Sheet: 1e
	SE Inc	SE Skip	MXE Inc	MXE Skip	A5SS Inc	A5SS Skip	A3SS Inc	A3SS Skip	RI Inc	RI Skip
P	82	84	39	25	4	3	4	4	0	1
C	82	84	39	25	4	3	4	4	0	1
Bact	89	68	104	103	3	3	7	6	2	1
B	75	89	34	30	3	3	5	3	1	1
A	58	46	19	19	2	0	2	4	0	0
E	113	83	81	80	7	7	4	6	1	1
All	26	42	17	9	0	0	5	2	0	0

## Sheet: 2a
	Included	Skipped
RI	2	4
A3SS	15	17
A5SS	13	13
MXE	454	419
SE	335	512

## Sheet: 2j
[Inhibitor] vs. response (three parameters)
Best-fit values
Bottom	14.76	10.87	3.954	7.832	0.08205	26.81	18.05
Top	96.1	98.57	99.83	101.8	104.2	101.9	101.1
IC50	0.7584	1.488	2.247	3.59	4.303	1.35	1.132
logIC50	-0.1201	0.1725	0.3516	0.555	0.6337	0.1302	0.05366
Span	81.34	87.7	95.88	93.95	104.1	75.11	83.07
95% CI (profile likelihood)
Bottom	11.68 to 17.78	8.080 to 13.63	-1.097 to 8.862	-0.6834 to 15.80	-3.071 to 3.179	21.48 to 32.00	12.60 to 23.36
Top	91.84 to 100.4	95.31 to 101.9	94.64 to 105.2	94.14 to 109.7	101.5 to 107.0	96.41 to 107.5	94.10 to 108.3
IC50	0.5612 to 1.024	1.207 to 1.834	1.681 to 3.012	2.188 to 6.043	3.682 to 5.034	0.9046 to 2.019	0.7560 to 1.705
logIC50	-0.2509 to 0.01029	0.08176 to 0.2634	0.2255 to 0.4788	0.3401 to 0.7812	0.5660 to 0.7019	-0.04355 to 0.3052	-0.1215 to 0.2318
Goodness of Fit
Degrees of Freedom	282	298	117	62	63	68	73
R squared	0.8007	0.8598	0.8733	0.8426	0.9782	0.8568	0.8391
Sum of Squares	71398	60753	23230	16521	2449	11137	15024
Sy.x	15.91	14.28	14.09	16.32	6.234	12.8	14.35
Constraints
IC50	IC50 > 0	IC50 > 0	IC50 > 0	IC50 > 0	IC50 > 0	IC50 > 0	IC50 > 0
Number of points
# of X values	1224	2448	3240	3600	3600	3600	2484
# Y values analyzed	285	301	120	65	66	71	76

## Sheet: s4j
	NHA			SU-DIPG-XVII			SU-DIPG-XXXVI
DMSO	0.946154	0.946154	1.10769	0.962751	1.0745	0.962751	0.988827	1.02235	0.988827
3	0.623077	0.576923	0.669231	0.25788	0.206304	0.223496	0.402235	0.387151	0.418994
6	0.126923	0.126923	0.09	0.08596	0.094556	0.094556	0.100559	0.107263	0.117318

## Sheet: 3e
All	SMARCC2	DPF2	PBRM1	BRD9	SS18	SMARCE1
26.9	38.8	52.2	49.3	0	23.9	28.4

## Sheet: 3f
Domain	IDR	Both	All
48.8372	67.4419	20.9302	93.0233

## Sheet: 3g
Gain	Loss	Both	All
27.907	34.8837	16.2791	44.1861

## Sheet: S2b
	rMATS all	rMATS diff	SUPPA2 all	SUPPA2 diff
Transcript			180190	1703
AL			18742	50
AF			75549	140
RI	4094	6	6775	30
A3SS	5120	26	16862	97
A5SS	7648	32	15652	59
MXE	57471	873	11983	28
SE	173174	847	70481	469

## Sheet: 6a
	log2(pHGG/Normal)	-log10(Motif E-value)
SART3	0.076	204.951
PABPC1	1.553	204.9
PABPC4	0.962	194.81
ELAVL2	-1.484	193.228
U2AF2	0.165	170.821
PTBP1	1.567	166.967
ELAVL1	-0.079	165.378
SRSF10	0.965	158.87
CNOT4	0.197	137.676
HNRNPL	0.407	137.202
IGF2BP3	4.954	126.914
CELF4	-3.533	125.313
CPEB4	-0.287	124.436
HNRNPCL1	0.227	121.812
hnRNPLL	0.033	118.311
CELF5	-3.378	117.075
HNRNPC	0.56	111.469
IGF2BP2	4.658	98.1871
RALY	0.775	94.4789
TIA1	0.641	93.5751
PABPN1	-0.284	83.8416
RBM38	1.764	82.5171
HNRNPH2	-0.037	68.8633
CPEB2	-0.238	67.41
PABPC5	1.036	61.2083
ENOX1	-1.079	59.0991
MEX3C	0.897	57.8601
SRSF9	0.792	52.8477
LIN28A	1.956	49.8447
RBM24	-1.451	49.2984
SRSF2	0.558	41.5143
RBMS3	0.228	39.3585
PCBP2	0.848	37.0675
PABPC3	0.568	35.5003
CELF6	-1.772	35.3841
ACO1	0.497	28.1759
SAMD4A	1.318	26.3134
KHDRBS1	0.57	25.6925
SFPQ	0.751	22.6517
SRSF1	0.719	20.1124
SRSF4	0.558	19.5751
RBM41	0.087	14.9318
FUS	0.24	14.6968
RBM5	0.289	12.7122
KHDRBS2	-3.317	11.3979
RBMS1	1.73	10.3556
HNRNPR	1.124	9.92445
PPRC1	0.503	9.49621
RBM4	0.289	6.39577
FXR2	-0.587	4.48812
RBMX	1.211	4.46471
PCBP1	0.239	3.83565
RBM8A	1.048	3.67985
EIF2S1	-0.018	1.92812
RBFOX1	-3.776	0.88941
RBM28	0.576	0.769551
RBFOX2	-1.139	0.576754
TARDBP	0.137	0.333482
hnRNPK	0.665	-0.76343
G3BP2	-0.853	-0.77597
YTHDC1	0.382	-0.81954

[truncated: 79 more sheets: 5e, S7e, 7e, 7h, 7i, 7a, S5l, S7f, 5c, S3c, s3d, 2g, s9i, s7g, s1e, s1d, s6c, s6e, s6d, s6b …]
